# Supplementary material for: Effects of vaccination and non-pharmaceutical interventions and their lag times on the COVID-19 pandemic: Comparison of eight countries
Source: PLoS Negl Trop Dis. 2022 Jan 13;16(1):e0010101. doi: 10.1371/journal.pntd.0010101 (PMC8757886; doi:10.1371/journal.pntd.0010101)
Supplement: S1 Table — (XLSX) [file pntd.0010101.s018.xlsx]

## Sheet: Sheet1
iso_code	continent	location	NO	time	min	max	date	people_vaccinated	C1	C2	C12	C1246	C3	C4	C5	C6	C7	C8	new_cases_per_million	before_new_cases_per_million	after_new_cases_per_million	total_cases	new_cases	new_cases_smoothed	total_deaths	new_deaths	new_deaths_smoothed	total_cases_per_million	new_cases_smoothed_per_million	total_deaths_per_million	new_deaths_per_million	new_deaths_smoothed_per_million	Effective_reproductive_number_Rt	icu_patients	icu_patients_per_million	hosp_patients	hosp_patients_per_million	weekly_icu_admissions	weekly_icu_admissions_per_million	weekly_hosp_admissions	weekly_hosp_admissions_per_million	new_tests	total_tests	total_tests_per_thousand	new_tests_per_thousand	new_tests_smoothed	new_tests_smoothed_per_thousand	positive_rate	tests_per_case
AUS	Oceania	Australia	1	1	0	45	2020-01-26		0	0	0	0	0	0	0	0	0	0	0.157	0.157	NA	4	4					0.157
AUS	Oceania	Australia	1	2	0	45	2020-01-27		0	0	0	0	0	0	0	0	0	0	0.039	0.039	NA	5	1					0.196
AUS	Oceania	Australia	1	3	0	45	2020-01-28		0	0	0	0	0	0	0	0	0	0	0	0	NA	5	0					0.196
AUS	Oceania	Australia	1	4	0	45	2020-01-29		0	0	0	0	0	0	0	0	0	0	0.039	0.039	NA	6	1					0.235
AUS	Oceania	Australia	1	5	0	45	2020-01-30		0	0	0	0	0	0	0	0	0	0	0.118	0.118	NA	9	3					0.353
AUS	Oceania	Australia	1	6	0	45	2020-01-31		0	0	0	0	0	0	0	0	0	0	0	0	NA	9	0	1.286			0	0.353	0.05			0
AUS	Oceania	Australia	1	7	0	45	2020-02-01		0	0	0	0	0	0	0	0	0	3	0.118	0.118	NA	12	3	1.714			0	0.471	0.067			0
AUS	Oceania	Australia	1	8	0	45	2020-02-02		0	0	0	0	0	0	0	0	0	3	0	0	NA	12	0	1.143			0	0.471	0.045			0
AUS	Oceania	Australia	1	9	0	45	2020-02-03		0	0	0	0	0	0	0	0	0	3	0	0	NA	12	0	1			0	0.471	0.039			0
AUS	Oceania	Australia	1	10	0	45	2020-02-04		0	0	0	0	0	0	0	0	0	3	0.039	0.039	NA	13	1	1.143			0	0.51	0.045			0
AUS	Oceania	Australia	1	11	0	45	2020-02-05		0	0	0	0	0	0	0	0	0	3	0	0	NA	13	0	1			0	0.51	0.039			0
AUS	Oceania	Australia	1	12	0	45	2020-02-06		0	0	0	0	0	0	0	0	0	3	0.039	0.039	NA	14	1	0.714			0	0.549	0.028			0
AUS	Oceania	Australia	1	13	0	45	2020-02-07		0	0	0	0	0	0	0	0	0	3	0.039	0.039	NA	15	1	0.857			0	0.588	0.034			0
AUS	Oceania	Australia	1	14	0	45	2020-02-08		0	0	0	0	0	0	0	0	0	3	0	0	NA	15	0	0.429			0	0.588	0.017			0
AUS	Oceania	Australia	1	15	0	45	2020-02-09		0	0	0	0	0	0	0	0	0	3	0	0	NA	15	0	0.429			0	0.588	0.017			0
AUS	Oceania	Australia	1	16	0	45	2020-02-10		0	0	0	0	0	0	0	0	0	3	0	0	NA	15	0	0.429			0	0.588	0.017			0
AUS	Oceania	Australia	1	17	0	45	2020-02-11		0	0	0	0	0	0	0	0	0	3	0	0	NA	15	0	0.286			0	0.588	0.011			0
AUS	Oceania	Australia	1	18	0	45	2020-02-12		0	0	0	0	0	0	0	0	0	3	0	0	NA	15	0	0.286			0	0.588	0.011			0
AUS	Oceania	Australia	1	19	0	45	2020-02-13		0	0	0	0	0	0	0	0	0	3	0	0	NA	15	0	0.143			0	0.588	0.006			0
AUS	Oceania	Australia	1	20	0	45	2020-02-14		0	0	0	0	0	0	0	0	0	3	0	0	NA	15	0	0			0	0.588	0			0
AUS	Oceania	Australia	1	21	0	45	2020-02-15		0	0	0	0	0	0	0	0	0	3	0	0	NA	15	0	0			0	0.588	0			0
AUS	Oceania	Australia	1	22	0	45	2020-02-16		0	0	0	0	0	0	0	0	0	3	0	0	NA	15	0	0			0	0.588	0			0
AUS	Oceania	Australia	1	23	0	45	2020-02-17		0	0	0	0	0	0	0	0	0	3	0	0	NA	15	0	0			0	0.588	0			0
AUS	Oceania	Australia	1	24	0	45	2020-02-18		0	0	0	0	0	0	0	0	0	3	0	0	NA	15	0	0			0	0.588	0			0
AUS	Oceania	Australia	1	25	0	45	2020-02-19		0	0	0	0	0	0	0	0	0	3	0	0	NA	15	0	0			0	0.588	0			0
AUS	Oceania	Australia	1	26	0	45	2020-02-20		0	0	0	0	0	0	0	0	0	3	0	0	NA	15	0	0			0	0.588	0			0
AUS	Oceania	Australia	1	27	0	45	2020-02-21		0	0	0	0	0	0	0	0	0	3	0	0	NA	15	0	0			0	0.588	0			0
AUS	Oceania	Australia	1	28	0	45	2020-02-22		0	0	0	0	0	0	0	0	0	3	0	0	NA	15	0	0			0	0.588	0			0
AUS	Oceania	Australia	1	29	0	45	2020-02-23		0	0	0	0	0	0	0	0	0	3	0	0	NA	15	0	0			0	0.588	0			0
AUS	Oceania	Australia	1	30	0	45	2020-02-24		0	0	0	0	0	0	0	0	0	3	0	0	NA	15	0	0			0	0.588	0			0
AUS	Oceania	Australia	1	31	0	45	2020-02-25		0	0	0	0	0	0	0	0	0	3	0	0	NA	15	0	0			0	0.588	0			0
AUS	Oceania	Australia	1	32	0	45	2020-02-26		0	0	0	0	0	0	0	0	0	3	0	0	NA	15	0	0			0	0.588	0			0
AUS	Oceania	Australia	1	33	0	45	2020-02-27		0	0	0	0	0	0	0	0	0	3	0	0	NA	15	0	0			0	0.588	0			0
AUS	Oceania	Australia	1	34	0	45	2020-02-28		0	0	0	0	0	0	0	0	0	3	0	0	NA	15	0	0			0	0.588	0			0
AUS	Oceania	Australia	1	35	0	45	2020-02-29		0	0	0	0	0	0	0	0	0	3	0.392	0.392	NA	25	10	1.429			0	0.98	0.056			0
AUS	Oceania	Australia	1	36	0	45	2020-03-01		0	0	0	0	0	0	0	0	0	3	0.078	0.078	NA	27	2	1.714	1	1	0.143	1.059	0.067	0.039	0.039	0.006
AUS	Oceania	Australia	1	37	0	45	2020-03-02		0	0	0	0	0	0	0	0	0	3	0.118	0.118	NA	30	3	2.143	1	0	0.143	1.176	0.084	0.039	0	0.006
AUS	Oceania	Australia	1	38	0	45	2020-03-03		0	0	0	0	0	0	0	0	0	3	0.353	0.353	NA	39	9	3.429	1	0	0.143	1.529	0.134	0.039	0	0.006
AUS	Oceania	Australia	1	39	0	45	2020-03-04		0	0	0	0	0	0	0	0	0	3	0.51	0.51	NA	52	13	5.286	2	1	0.286	2.039	0.207	0.078	0.039	0.011
AUS	Oceania	Australia	1	40	0	45	2020-03-05		0	0	0	0	0	0	0	0	0	3	0.118	0.118	NA	55	3	5.714	2	0	0.286	2.157	0.224	0.078	0	0.011
AUS	Oceania	Australia	1	41	0	45	2020-03-06		0	0	0	0	0	0	0	0	0	3	0.196	0.196	NA	60	5	6.429	2	0	0.286	2.353	0.252	0.078	0	0.011
AUS	Oceania	Australia	1	42	0	45	2020-03-07		0	0	0	0	0	0	0	0	0	3	0.118	0.118	NA	63	3	5.429	2	0	0.286	2.471	0.213	0.078	0	0.011
AUS	Oceania	Australia	1	43	0	45	2020-03-08		0	0	0	0	0	0	0	0	0	3	0.51	0.51	NA	76	13	7	3	1	0.286	2.98	0.275	0.118	0.039	0.011
AUS	Oceania	Australia	1	44	0	45	2020-03-09		0	0	0	0	0	0	0	0	0	3	0.588	0.588	NA	91	15	8.714	3	0	0.286	3.569	0.342	0.118	0	0.011
AUS	Oceania	Australia	1	45	0	45	2020-03-10		0	0	0	0	0	0	0	0	0	3	0.627	0.627	NA	107	16	9.714	3	0	0.286	4.196	0.381	0.118	0	0.011
AUS	Oceania	Australia	1	46	0	45	2020-03-11		0	0	0	0	0	0	0	0	0	3	0.824	0.824	NA	128	21	10.857	3	0	0.143	5.02	0.426	0.118	0	0.006	2.17
AUS	Oceania	Australia	1	47	0	45	2020-03-12		0	0	0	0	0	0	0	0	0	3	0	0	NA	128	0	10.429	3	0	0.143	5.02	0.409	0.118	0	0.006	2.2
AUS	Oceania	Australia	1	48	0	45	2020-03-13		0	0	0	0	0	0	0	0	0	3	2.824	2.824	NA	200	72	20	3	0	0.143	7.843	0.784	0.118	0	0.006	2.32
AUS	Oceania	Australia	1	49	0	45	2020-03-14		0	0	0	0	0	0	0	0	0	3	1.961	1.961	NA	250	50	26.714	3	0	0.143	9.804	1.048	0.118	0	0.006	2.31
AUS	Oceania	Australia	1	50	0	45	2020-03-15		0	0	0	0	0	0	0	0	0	3	1.843	1.843	NA	297	47	31.571	3	0	0	11.647	1.238	0.118	0	0	2.32
AUS	Oceania	Australia	1	51	0	45	2020-03-16		0	0	0	0	1	2	0	0	0	3	3.137	3.137	NA	377	80	40.857	3	0	0	14.784	1.602	0.118	0	0	2.37
AUS	Oceania	Australia	1	52	0	45	2020-03-17		0	0	0	0	1	2	0	0	0	3	2.941	2.941	NA	452	75	49.286	5	2	0.286	17.726	1.933	0.196	0.078	0.011	2.38
AUS	Oceania	Australia	1	53	0	45	2020-03-18		0	0	0	0	2	2	0	0	0	3	4.549	4.549	NA	568	116	62.857	6	1	0.429	22.275	2.465	0.235	0.039	0.017	2.41
AUS	Oceania	Australia	1	54	0	45	2020-03-19		0	0	0	0	2	2	0	0	2	3	4.431	4.431	NA	681	113	79	6	0	0.429	26.706	3.098	0.235	0	0.017	2.41
AUS	Oceania	Australia	1	55	0	45	2020-03-20		0	0	0	0	2	2	0	0	2	4	4.314	4.314	NA	791	110	84.429	7	1	0.571	31.02	3.311	0.275	0.039	0.022	2.39
AUS	Oceania	Australia	1	56	0	45	2020-03-21		0	0	0	0	2	2	0	0	2	4	10.98	10.98	NA	1071	280	117.286	7	0	0.571	42	4.599	0.275	0	0.022	2.44
AUS	Oceania	Australia	1	57	0	45	2020-03-22		0	0	0	0	2	2	0	0	2	4	18.745	18.745	NA	1549	478	178.857	7	0	0.571	60.745	7.014	0.275	0	0.022	2.4										143056	5.61
AUS	Oceania	Australia	1	58	0	45	2020-03-23		0	2	0	0	2	2	0	0	2	4	5.216	5.216	NA	1682	133	186.429	7	0	0.571	65.961	7.311	0.275	0	0.022	2.23
AUS	Oceania	Australia	1	59	0	45	2020-03-24		3	2	1	1	2	3	0	1	2	4	14.196	14.196	NA	2044	362	227.429	8	1	0.429	80.157	8.919	0.314	0.039	0.017	2.12
AUS	Oceania	Australia	1	60	0	45	2020-03-25		3	2	1	1	2	3	0	1	2	4	12.549	12.549	NA	2364	320	256.571	8	0	0.286	92.706	10.062	0.314	0	0.011	2
AUS	Oceania	Australia	1	61	0	45	2020-03-26		3	2	1	1	2	3	0	1	2	4	17.49	17.49	NA	2810	446	304.143	13	5	1	110.197	11.927	0.51	0.196	0.039	1.87
AUS	Oceania	Australia	1	62	0	45	2020-03-27		3	2	1	1	2	3	0	1	2	4	13.059	13.059	NA	3143	333	336	13	0	0.857	123.255	13.177	0.51	0	0.034	1.71
AUS	Oceania	Australia	1	63	0	45	2020-03-28		3	2	1	1	2	3	0	1	2	4	19.49	19.49	NA	3640	497	367	14	1	1	142.746	14.392	0.549	0.039	0.039	1.57
AUS	Oceania	Australia	1	64	0	45	2020-03-29		3	2	1	1	2	4	0	1	2	4	13.49	13.49	NA	3984	344	347.857	16	2	1.286	156.236	13.642	0.627	0.078	0.05	1.43										211261	8.285		9744	0.382	0.036	28
AUS	Oceania	Australia	1	65	0	45	2020-03-30		3	2	1	1	2	4	0	1	2	4	14.784	14.784	NA	4361	377	382.714	17	1	1.429	171.02	15.008	0.667	0.039	0.056	1.32													10105	0.396	0.038	26.4
AUS	Oceania	Australia	1	66	0	45	2020-03-31		3	2	1	1	2	4	0	1	2	4	7.765	7.765	NA	4559	198	359.286	18	1	1.429	178.785	14.09	0.706	0.039	0.056	1.2													10466	0.41	0.034	29.1
AUS	Oceania	Australia	1	67	0	45	2020-04-01		3	2	1	1	2	4	0	1	2	4	11.882	11.882	NA	4862	303	356.857	20	2	1.714	190.668	13.994	0.784	0.078	0.067	1.1													10827	0.425	0.033	30.3
AUS	Oceania	Australia	1	68	0	45	2020-04-02		3	2	1	1	2	4	0	2	2	4	9.961	9.961	NA	5116	254	329.429	24	4	1.571	200.628	12.919	0.941	0.157	0.062	1													11187	0.439	0.029	34
AUS	Oceania	Australia	1	69	0	45	2020-04-03		3	2	1	1	2	4	0	2	2	4	8.392	8.392	NA	5330	214	312.429	28	4	2.143	209.021	12.252	1.098	0.157	0.084	0.89													11548	0.453	0.027	37
AUS	Oceania	Australia	1	70	0	45	2020-04-04		3	2	1	1	2	4	0	2	2	4	8.627	8.627	NA	5550	220	272.857	30	2	2.286	217.648	10.7	1.176	0.078	0.09	0.8													11909	0.467	0.023	43.6
AUS	Oceania	Australia	1	71	0	45	2020-04-05		3	2	1	1	2	4	0	2	2	4	5.373	5.373	NA	5687	137	243.286	35	5	2.714	223.021	9.541	1.373	0.196	0.106	0.73										297154	11.653		12270	0.481	0.02	50.4
AUS	Oceania	Australia	1	72	0	45	2020-04-06		3	2	1	1	2	4	0	2	2	4	4.314	4.314	NA	5797	110	205.143	40	5	3.286	227.334	8.045	1.569	0.196	0.129	0.68									5509	302663	11.869	0.216	11305	0.443	0.018	55.1
AUS	Oceania	Australia	1	73	0	45	2020-04-07		3	2	1	1	2	4	0	2	2	4	3.843	3.843	NA	5895	98	190.857	45	5	3.857	231.178	7.485	1.765	0.196	0.151	0.64									8037	310700	12.184	0.315	10700	0.42	0.018	56.1
AUS	Oceania	Australia	1	74	0	45	2020-04-08		3	2	1	1	2	4	0	2	2	4	4.51	4.51	NA	6010	115	164	50	5	4.286	235.687	6.431	1.961	0.196	0.168	0.6									8668	319368	12.524	0.34	10185	0.399	0.016	62.1
AUS	Oceania	Australia	1	75	0	45	2020-04-09		3	2	1	1	2	4	0	2	2	4	3.843	3.843	NA	6108	98	141.714	51	1	3.857	239.531	5.557	2	0.039	0.151	0.56									10766	330134	12.946	0.422	9970	0.391	0.014	70.4
AUS	Oceania	Australia	1	76	0	45	2020-04-10		3	2	1	1	2	4	0	2	2	4	4.196	4.196	NA	6215	107	126.429	54	3	3.714	243.727	4.958	2.118	0.118	0.146	0.51									8212	338346	13.269	0.322	9390	0.368	0.013	74.3
AUS	Oceania	Australia	1	77	0	45	2020-04-11		3	2	1	1	2	4	0	2	2	4	3.451	3.451	NA	6303	88	107.571	57	3	3.857	247.178	4.219	2.235	0.118	0.151	0.47									9501	347847	13.641	0.373	8995	0.353	0.012	83.6
AUS	Oceania	Australia	1	78	0	45	2020-04-12		3	2	1	1	2	4	0	2	2	4	0.471	0.471	NA	6315	12	89.714	60	3	3.571	247.648	3.518	2.353	0.118	0.14	0.44									6094	353941	13.88	0.239	8112	0.318	0.011	90.4
AUS	Oceania	Australia	1	79	0	45	2020-04-13		3	2	1	1	2	4	0	2	2	4	1.412	1.412	NA	6351	36	79.143	61	1	3	249.06	3.104	2.392	0.039	0.118	0.43									8195	362136	14.201	0.321	8496	0.333	0.009	107.3
AUS	Oceania	Australia	1	80	0	45	2020-04-14		3	2	1	1	2	4	0	2	2	4	2.51	2.51	NA	6415	64	74.286	62	1	2.429	251.57	2.913	2.431	0.039	0.095	0.43									4357	366493	14.372	0.171	7970	0.313	0.009	107.3
AUS	Oceania	Australia	1	81	0	45	2020-04-15		3	2	1	1	2	4	0	2	2	4	0.98	0.98	NA	6440	25	61.429	63	1	1.857	252.55	2.409	2.471	0.039	0.073	0.42									4884	371377	14.564	0.192	7430	0.291	0.008	121
AUS	Oceania	Australia	1	82	0	45	2020-04-16		3	2	1	1	2	4	0	2	2	4	0.863	0.863	NA	6462	22	50.571	63	0	1.714	253.413	1.983	2.471	0	0.067	0.41									8626	380003	14.902	0.338	7124	0.279	0.007	140.9
AUS	Oceania	Australia	1	83	0	45	2020-04-17		3	2	1	1	2	4	0	2	2	4	2.353	2.353	NA	6522	60	43.857	66	3	1.714	255.766	1.72	2.588	0.118	0.067	0.41									11527	391530	15.354	0.452	7598	0.298	0.006	173.2
AUS	Oceania	Australia	1	84	0	45	2020-04-18		2	2	1	1	2	4	0	2	2	4	1.804	1.804	NA	6568	46	37.857	67	1	1.429	257.57	1.485	2.627	0.039	0.056	0.4									14980	406510	15.942	0.587	8380	0.329	0.005	221.4
AUS	Oceania	Australia	1	85	0	45	2020-04-19		2	2	1	1	2	4	0	2	2	4	1.647	1.647	NA	6610	42	42.143	67	0	1	259.217	1.653	2.627	0	0.039	0.39									14486	420996	16.51	0.568	9579	0.376	0.004	227.3
AUS	Oceania	Australia	1	86	0	45	2020-04-20		2	2	1	1	2	4	0	2	2	4	0.51	0.51	NA	6623	13	38.857	67	0	0.857	259.727	1.524	2.627	0	0.034	0.39									10738	431734	16.931	0.421	9943	0.39	0.004	255.9
AUS	Oceania	Australia	1	87	0	45	2020-04-21		2	2	1	1	2	4	0	2	2	4	0.863	0.863	NA	6645	22	32.857	67	0	0.714	260.589	1.289	2.627	0	0.028	0.38									8108	439842	17.249	0.318	10478	0.411	0.003	318.9
AUS	Oceania	Australia	1	88	0	45	2020-04-22		2	2	1	1	2	4	0	2	2	4	0.275	0.275	NA	6652	7	30.286	67	0	0.571	260.864	1.188	2.627	0	0.022	0.38									12599	452441	17.743	0.494	11581	0.454	0.003	382.4
AUS	Oceania	Australia	1	89	0	45	2020-04-23		2	2	1	1	2	4	0	2	2	4	0.392	0.392	NA	6662	10	28.571	75	8	1.714	261.256	1.12	2.941	0.314	0.067	0.38									14218	466659	18.3	0.558	12379	0.485	0.002	433.3
AUS	Oceania	Australia	1	90	0	45	2020-04-24		2	2	1	1	2	4	0	2	2	4	0.588	0.588	NA	6677	15	22.143	79	4	1.857	261.844	0.868	3.098	0.157	0.073	0.4									15711	482370	18.917	0.616	12977	0.509	0.002	586.1
AUS	Oceania	Australia	1	91	0	45	2020-04-25		2	2	1	1	2	4	0	2	2	4	0.667	0.667	NA	6694	17	18	80	1	1.857	262.511	0.706	3.137	0.039	0.073	0.42									11887	494257	19.383	0.466	12535	0.492	0.001	696.4
AUS	Oceania	Australia	1	92	0	45	2020-04-26		2	2	1	1	2	4	0	2	2	4	0.784	0.784	NA	6714	20	14.857	83	3	2.286	263.295	0.583	3.255	0.118	0.09	0.45									12192	506449	19.861	0.478	12208	0.479	0.001	821.7
AUS	Oceania	Australia	1	93	0	45	2020-04-27		2	2	1	1	2	4	0	2	2	4	0.275	0.275	NA	6721	7	14	83	0	2.286	263.57	0.549	3.255	0	0.09	0.48									10614	517063	20.277	0.416	12190	0.478	0.001	870.7
AUS	Oceania	Australia	1	94	0	45	2020-04-28		2	2	1	1	2	4	0	2	2	4	0.902	0.902	NA	6744	23	14.143	89	6	3.143	264.472	0.555	3.49	0.235	0.123	0.52									13616	530679	20.811	0.534	12977	0.509	0.001	917.6
AUS	Oceania	Australia	1	95	0	45	2020-04-29		2	2	1	1	2	4	0	2	2	4	0.314	0.314	NA	6752	8	14.286	91	2	3.429	264.786	0.56	3.569	0.078	0.134	0.56									13731	544410	21.35	0.538	13138	0.515	0.001	919.6
AUS	Oceania	Australia	1	96	0	45	2020-04-30		2	2	1	1	2	4	0	2	2	4	0.549	0.549	NA	6766	14	14.857	93	2	2.571	265.335	0.583	3.647	0.078	0.101	0.59									19231	563641	22.104	0.754	13855	0.543	0.001	932.6
AUS	Oceania	Australia	1	97	0	45	2020-05-01		2	2	1	1	2	4	0	2	2	4	0.471	0.471	NA	6778	12	14.429	93	0	2	265.805	0.566	3.647	0	0.078	0.64									25227	588868	23.093	0.989	15214	0.597	0.001	1054.4
AUS	Oceania	Australia	1	98	0	45	2020-05-02		2	2	1	1	2	4	0	2	2	4	0.824	0.824	NA	6799	21	15	94	1	2	266.629	0.588	3.686	0.039	0.078	0.69									22715	611583	23.984	0.891	16761	0.657	0.001	1117.4
AUS	Oceania	Australia	1	99	0	45	2020-05-03		2	2	1	1	2	4	0	2	2	4	0.902	0.902	NA	6822	23	15.429	95	1	1.714	267.531	0.605	3.726	0.039	0.067	0.74									21524	633107	24.828	0.844	18094	0.71	0.001	1172.7
AUS	Oceania	Australia	1	100	0	45	2020-05-04		2	2	1	1	2	4	0	2	2	4	0.98	0.98	NA	6847	25	18	96	1	1.857	268.511	0.706	3.765	0.039	0.073	0.78									17107	650214	25.499	0.671	19022	0.746	0.001	1056.8
AUS	Oceania	Australia	1	101	0	45	2020-05-05		2	2	1	1	2	4	0	2	2	4	1.098	1.098	NA	6875	28	18.714	97	1	1.143	269.609	0.734	3.804	0.039	0.045	0.8									14542	664756	26.069	0.57	19154	0.751	0.001	1023.5
AUS	Oceania	Australia	1	102	0	45	2020-05-06		2	2	1	1	2	4	0	2	2	4	0.745	0.745	NA	6894	19	20.286	97	0	0.857	270.354	0.796	3.804	0	0.034	0.79									23900	688656	27.006	0.937	20607	0.808	0.001	1015.8
AUS	Oceania	Australia	1	103	0	45	2020-05-07		2	2	1	1	2	4	0	2	2	4	0.745	0.745	NA	6913	19	21	97	0	0.571	271.099	0.824	3.804	0	0.022	0.77									33893	722549	28.335	1.329	22701	0.89	0.001	1081
AUS	Oceania	Australia	1	104	0	45	2020-05-08		2	2	1	1	2	4	0	2	2	4	0.196	0.196	NA	6918	5	20	97	0	0.571	271.295	0.784	3.804	0	0.022	0.75									34701	757250	29.696	1.361	24055	0.943	0.001	1202.8
AUS	Oceania	Australia	1	105	0	45	2020-05-09		2	2	1	1	2	4	0	2	2	4	0.824	0.824	NA	6939	21	20	97	0	0.429	272.119	0.784	3.804	0	0.017	0.76									38206	795456	31.194	1.498	26268	1.03	0.001	1313.4
AUS	Oceania	Australia	1	106	0	45	2020-05-10		2	2	1	1	2	4	0	2	2	4	0.353	0.353	NA	6948	9	18	97	0	0.286	272.472	0.706	3.804	0	0.011	0.77									32416	827872	32.466	1.271	27824	1.091	0.001	1545.8
AUS	Oceania	Australia	1	107	0	45	2020-05-11		2	2	1	1	2	4	0	2	2	4	0.863	0.863	NA	6970	22	17.571	97	0	0.143	273.335	0.689	3.804	0	0.006	0.79									27247	855119	33.534	1.069	29272	1.148	0.001	1665.9
AUS	Oceania	Australia	1	108	0	45	2020-05-12		2	2	1	1	2	4	0	2	2	4	0.392	0.392	NA	6980	10	15	98	1	0.143	273.727	0.588	3.843	0.039	0.006	0.8									22808	877927	34.429	0.894	30453	1.194	0	2030.2
AUS	Oceania	Australia	1	109	0	45	2020-05-13		2	2	1	1	2	4	0	2	2	4	0.353	0.353	NA	6989	9	13.571	98	0	0.143	274.08	0.532	3.843	0	0.006	0.81									31098	909025	35.648	1.22	31481	1.235	0	2319.7
AUS	Oceania	Australia	1	110	0	45	2020-05-14		2	2	1	1	2	4	0	2	2	4	1.176	1.176	NA	7019	30	15.143	98	0	0.143	275.256	0.594	3.843	0	0.006	0.84									34455	943480	36.999	1.351	31562	1.238	0	2084.3
AUS	Oceania	Australia	1	111	0	45	2020-05-15		2	1	1	1	2	4	0	1	2	4	0.627	0.627	NA	7035	16	16.714	98	0	0.143	275.884	0.655	3.843	0	0.006	0.81									40336	983816	38.581	1.582	32367	1.269	0.001	1936.5
AUS	Oceania	Australia	1	112	0	45	2020-05-16		2	1	1	1	2	4	0	1	2	4	0.353	0.353	NA	7044	9	15	98	0	0.143	276.237	0.588	3.843	0	0.006	0.76									31836	1015652	39.83	1.248	31457	1.234	0	2097.1
AUS	Oceania	Australia	1	113	0	45	2020-05-17		2	1	1	1	2	4	0	1	2	4	0.392	0.392	NA	7054	10	15.143	99	1	0.286	276.629	0.594	3.882	0.039	0.011	0.76									26474	1042126	40.868	1.038	30608	1.2	0	2021.3
AUS	Oceania	Australia	1	114	0	45	2020-05-18		2	1	1	1	2	4	1	1	2	4	0.549	0.549	NA	7068	14	14	99	0	0.286	277.178	0.549	3.882	0	0.011	0.75									19908	1062034	41.649	0.781	29559	1.159	0	2111.4
AUS	Oceania	Australia	1	115	0	45	2020-05-19		2	1	1	1	2	4	1	1	2	4	0.157	0.157	NA	7072	4	13.143	100	1	0.286	277.335	0.515	3.922	0.039	0.011	0.75									23836	1085870	42.583	0.935	29706	1.165	0	2260.2
AUS	Oceania	Australia	1	116	0	45	2020-05-20		2	1	1	1	2	4	1	1	2	4	0.353	0.353	NA	7081	9	13.143	100	0	0.286	277.688	0.515	3.922	0	0.011	0.76									25697	1111567	43.591	1.008	28935	1.135	0	2201.6
AUS	Oceania	Australia	1	117	0	45	2020-05-21		2	1	1	1	2	4	1	1	2	4	0.549	0.549	NA	7095	14	10.857	101	1	0.429	278.237	0.426	3.961	0.039	0.017	0.78									26117	1137684	44.615	1.024	27743	1.088	0	2555.3
AUS	Oceania	Australia	1	118	0	45	2020-05-22		2	1	1	1	2	4	1	1	2	4	0.157	0.157	NA	7099	4	9.143	101	0	0.429	278.393	0.359	3.961	0	0.017	0.78									32998	1170682	45.909	1.294	26695	1.047	0	2919.7
AUS	Oceania	Australia	1	119	0	45	2020-05-23		2	1	1	1	2	4	1	1	2	4	0.588	0.588	NA	7114	15	10	102	1	0.571	278.982	0.392	4	0.039	0.022	0.81									21580	1192262	46.756	0.846	25230	0.989	0	2523
AUS	Oceania	Australia	1	120	0	45	2020-05-24		2	1	1	1	2	4	1	1	2	4	0	0	NA	7114	0	8.571	102	0	0.429	278.982	0.336	4	0	0.017	0.83									32533	1224795	48.031	1.276	26096	1.023	0	3044.7
AUS	Oceania	Australia	1	121	0	45	2020-05-25		2	1	1	1	2	4	1	1	2	4	0.471	0.471	NA	7126	12	8.286	102	0	0.429	279.452	0.325	4	0	0.017	0.89									19405	1244200	48.792	0.761	26024	1.021	0	3140.7
AUS	Oceania	Australia	1	122	0	45	2020-05-26		2	1	1	1	2	4	1	1	2	4	0.51	0.51	NA	7139	13	9.571	103	1	0.429	279.962	0.375	4.039	0.039	0.017	0.94									44023	1288223	50.519	1.726	28908	1.134	0	3020.4
AUS	Oceania	Australia	1	123	0	45	2020-05-27		2	1	1	1	2	4	1	1	2	4	0.431	0.431	NA	7150	11	9.857	103	0	0.429	280.393	0.387	4.039	0	0.017	0.97									50098	1338321	52.483	1.965	32393	1.27	0	3286.3
AUS	Oceania	Australia	1	124	0	45	2020-05-28		2	1	1	1	2	4	1	1	2	4	0.588	0.588	NA	7165	15	10	103	0	0.286	280.982	0.392	4.039	0	0.011	1									29123	1367444	53.626	1.142	32823	1.287	0	3282.3
AUS	Oceania	Australia	1	125	0	45	2020-05-29		2	1	1	0	2	4	1	0	2	4	0.745	0.745	NA	7184	19	12.143	103	0	0.286	281.727	0.476	4.039	0	0.011	1									30178	1397622	54.809	1.183	32420	1.271	0	2669.9
AUS	Oceania	Australia	1	126	0	45	2020-05-30		2	1	1	0	2	4	1	0	2	4	0.314	0.314	NA	7192	8	11.143	103	0	0.143	282.041	0.437	4.039	0	0.006	0.95									30916	1428538	56.021	1.212	33754	1.324	0	3029.2
AUS	Oceania	Australia	1	127	0	45	2020-05-31		2	1	1	0	2	4	1	0	2	4	0.392	0.392	NA	7202	10	12.571	103	0	0.143	282.433	0.493	4.039	0	0.006	0.96									26030	1454568	57.042	1.021	32825	1.287	0	2611.2
AUS	Oceania	Australia	1	128	0	45	2020-06-01		2	1	1	0	2	3	1	0	2	4	0.745	0.745	NA	7221	19	13.571	102	-1	0	283.178	0.532	4	-0.039	0	0.95									17652	1472220	57.734	0.692	32574	1.277	0	2400.3
AUS	Oceania	Australia	1	129	0	45	2020-06-02		2	1	1	0	2	3	1	0	2	4	0.314	0.314	NA	7229	8	12.857	102	0	-0.143	283.492	0.504	4	0	-0.006	0.91									18167	1490387	58.447	0.712	28881	1.133	0	2246.3
AUS	Oceania	Australia	1	130	0	45	2020-06-03		2	1	1	0	2	3	1	0	2	4	0.431	0.431	NA	7240	11	12.857	102	0	-0.143	283.923	0.504	4	0	-0.006	0.88									22313	1512700	59.322	0.875	24911	0.977	0.001	1937.5
AUS	Oceania	Australia	1	131	0	45	2020-06-04		2	1	1	0	2	3	1	0	2	4	0.275	0.275	NA	7247	7	11.714	102	0	-0.143	284.197	0.459	4	0	-0.006	0.86									33629	1546329	60.641	1.319	25555	1.002	0	2181.6
AUS	Oceania	Australia	1	132	0	45	2020-06-05		2	1	1	0	2	3	1	0	2	4	0.196	0.196	NA	7252	5	9.714	102	0	-0.143	284.393	0.381	4	0	-0.006	0.84									32863	1579192	61.929	1.289	25939	1.017	0	2670.3
AUS	Oceania	Australia	1	133	0	45	2020-06-06		2	1	1	0	2	3	1	0	2	4	0.275	0.275	NA	7259	7	9.571	102	0	-0.143	284.668	0.375	4	0	-0.006	0.83									11396	1590588	62.376	0.447	23150	0.908	0	2418.8
AUS	Oceania	Australia	1	134	0	45	2020-06-07		2	1	1	0	2	3	1	0	2	4	0.235	0.235	NA	7265	6	9	102	0	-0.143	284.903	0.353	4	0	-0.006	0.87									26874	1617462	63.43	1.054	23271	0.913	0	2585.7
AUS	Oceania	Australia	1	135	0	45	2020-06-08		2	1	1	0	2	3	1	0	2	4	0.078	0.078	NA	7267	2	6.571	102	0	0	284.982	0.258	4	0	0	0.92									16053	1633515	64.06	0.63	23042	0.904	0	3506.6
AUS	Oceania	Australia	1	136	0	45	2020-06-09		1	1	1	0	2	3	1	0	2	4	0.275	0.275	NA	7274	7	6.429	102	0	0	285.256	0.252	4	0	0	1									17169	1650684	64.733	0.673	22900	0.898	0	3562
AUS	Oceania	Australia	1	137	0	45	2020-06-10		1	1	1	0	2	3	1	0	2	4	0.431	0.431	NA	7285	11	6.429	102	0	0	285.688	0.252	4	0	0	1.08									29270	1679954	65.881	1.148	23893	0.937	0	3716.4
AUS	Oceania	Australia	1	138	0	45	2020-06-11		1	1	1	0	2	3	1	0	2	4	0.157	0.157	NA	7289	4	6	102	0	0	285.844	0.235	4	0	0	1.16									31269	1711223	67.107	1.226	23556	0.924	0	3926
AUS	Oceania	Australia	1	139	0	45	2020-06-12		1	1	1	0	1	3	1	0	2	4	0.196	0.196	NA	7294	5	6	102	0	0	286.041	0.235	4	0	0	1.28									34327	1745550	68.453	1.346	23765	0.932	0	3960.8
AUS	Oceania	Australia	1	140	0	45	2020-06-13		1	1	1	0	1	3	1	0	2	4	1.02	1.02	NA	7320	26	8.714	102	0	0	287.06	0.342	4	0	0	1.4									37101	1782651	69.908	1.455	27438	1.076	0	3148.7
AUS	Oceania	Australia	1	141	0	45	2020-06-14		1	1	1	0	1	3	1	0	2	4	0.588	0.588	NA	7335	15	10	102	0	0	287.648	0.392	4	0	0	1.45									29702	1812353	71.073	1.165	27842	1.092	0	2784.2
AUS	Oceania	Australia	1	142	0	45	2020-06-15		1	1	1	0	1	3	1	0	2	4	0.471	0.471	NA	7347	12	11.429	102	0	0	288.119	0.448	4	0	0	1.48									15796	1828149	71.692	0.619	27805	1.09	0	2432.8
AUS	Oceania	Australia	1	143	0	45	2020-06-16		1	1	1	0	1	3	1	0	2	4	0.902	0.902	NA	7370	23	13.714	102	0	0	289.021	0.538	4	0	0	1.52									20198	1848347	72.485	0.792	28238	1.107	0	2059.1
AUS	Oceania	Australia	1	144	0	45	2020-06-17		1	1	1	0	1	3	1	0	2	4	0.824	0.824	NA	7391	21	15.143	102	0	0	289.844	0.594	4	0	0	1.53									27770	1876117	73.574	1.089	28023	1.099	0.001	1850.6
AUS	Oceania	Australia	1	145	0	45	2020-06-18		1	1	1	0	1	3	1	0	2	4	0.706	0.706	NA	7409	18	17.143	102	0	0	290.55	0.672	4	0	0	1.53									51380	1927497	75.588	2.015	30896	1.212	0.001	1802.3
AUS	Oceania	Australia	1	146	0	45	2020-06-19		1	1	1	0	1	3	1	0	2	4	0.078	0.078	NA	7411	2	16.714	102	0	0	290.629	0.655	4	0	0	1.55									42708	1970205	77.263	1.675	32094	1.259	0.001	1920.2
AUS	Oceania	Australia	1	147	0	45	2020-06-20		1	1	1	0	1	3	1	0	2	4	1.961	1.961	NA	7461	50	20.143	102	0	0	292.59	0.79	4	0	0	1.62									35173	2005378	78.643	1.379	31818	1.248	0.001	1579.6
AUS	Oceania	Australia	1	148	0	45	2020-06-21		1	1	1	0	1	3	1	0	2	4	0.51	0.51	NA	7474	13	19.857	102	0	0	293.099	0.779	4	0	0	1.61									35946	2041324	80.052	1.41	32710	1.283	0.001	1647.3
AUS	Oceania	Australia	1	149	0	45	2020-06-22		1	1	1	0	1	3	1	0	2	4	0.706	0.706	NA	7492	18	20.714	102	0	0	293.805	0.812	4	0	0	1.64									66525	2107849	82.661	2.609	39957	1.567	0.001	1929
AUS	Oceania	Australia	1	150	0	45	2020-06-23		2	1	1	0	1	3	1	0	2	4	1.137	1.137	NA	7521	29	21.571	103	1	0.143	294.943	0.846	4.039	0.039	0.006	1.69									24972	2132821	83.64	0.979	40639	1.594	0.001	1884
AUS	Oceania	Australia	1	151	0	45	2020-06-24		2	1	1	0	1	3	1	0	2	4	1.451	1.451	NA	7558	37	23.857	104	1	0.286	296.394	0.936	4.078	0.039	0.011	1.74									47603	2180424	85.507	1.867	43472	1.705	0.001	1822.2
AUS	Oceania	Australia	1	152	0	45	2020-06-25		2	1	1	0	1	3	1	0	2	4	1.451	1.451	NA	7595	37	26.571	104	0	0.286	297.845	1.042	4.078	0	0.011	1.79									51917	2232341	87.543	2.036	43549	1.708	0.001	1639
AUS	Oceania	Australia	1	153	0	45	2020-06-26		2	1	1	0	1	3	1	0	2	4	0.235	0.235	NA	7601	6	27.143	104	0	0.286	298.08	1.064	4.078	0	0.011	1.83									49498	2281839	89.484	1.941	44519	1.746	0.001	1640.2
AUS	Oceania	Australia	1	154	0	45	2020-06-27		2	1	1	0	1	3	1	0	2	4	3.333	3.333	NA	7686	85	32.143	104	0	0.286	301.413	1.261	4.078	0	0.011	1.95									54222	2336061	91.611	2.126	47240	1.853	0.001	1469.7
AUS	Oceania	Australia	1	155	0	45	2020-06-28		2	1	1	0	1	3	1	0	2	4	3.059	3.059	NA	7764	78	41.429	104	0	0.286	304.472	1.625	4.078	0	0.011	1.99									43114	2379175	93.301	1.691	48264	1.893	0.001	1165
AUS	Oceania	Australia	1	156	0	45	2020-06-29		2	1	1	0	1	3	1	0	2	4	2.745	2.745	NA	7834	70	48.857	104	0	0.286	307.217	1.916	4.078	0	0.011	1.98									36520	2415695	94.734	1.432	43978	1.725	0.001	900.1
AUS	Oceania	Australia	1	157	0	45	2020-06-30		2	1	1	0	1	3	1	0	2	4	3.373	3.373	NA	7920	86	57	104	0	0.143	310.59	2.235	4.078	0	0.006	1.97									40287	2455982	96.313	1.58	46166	1.81	0.001	809.9
AUS	Oceania	Australia	1	158	0	45	2020-07-01		3	2	1	1	2	3	1	2	2	4	3.176	3.176	NA	8001	81	63.286	104	0	0	313.766	2.482	4.078	0	0	1.95									49941	2505923	98.272	1.958	46500	1.824	0.001	734.8
AUS	Oceania	Australia	1	159	0	45	2020-07-02		3	2	1	1	2	3	1	2	2	4	2.549	2.549	NA	8066	65	67.286	104	0	0	316.315	2.639	4.078	0	0	1.95									57859	2563782	100.541	2.269	47349	1.857	0.001	703.7
AUS	Oceania	Australia	1	160	0	45	2020-07-03		3	2	1	1	2	3	1	2	2	4	7.608	7.608	NA	8260	194	94.143	104	0	0	323.923	3.692	4.078	0	0	2									54078	2617860	102.662	2.121	48003	1.882	0.002	509.9
AUS	Oceania	Australia	1	161	0	45	2020-07-04		3	2	1	1	2	3	1	2	2	4	7.177	7.177	NA	8443	183	108.143	104	0	0	331.1	4.241	4.078	0	0	1.93									50176	2668036	104.629	1.968	47425	1.86	0.002	438.5
AUS	Oceania	Australia	1	162	0	45	2020-07-05		3	2	1	1	2	3	1	2	2	4	5.49	5.49	NA	8583	140	117	106	2	0.286	336.59	4.588	4.157	0.078	0.011	1.87									45399	2713435	106.41	1.78	47751	1.873	0.002	408.1
AUS	Oceania	Australia	1	163	0	45	2020-07-06		3	2	1	1	2	3	1	2	2	4	6.745	6.745	NA	8755	172	131.571	106	0	0.286	343.335	5.16	4.157	0	0.011	1.81									45730	2759165	108.203	1.793	49067	1.924	0.003	372.9
AUS	Oceania	Australia	1	164	0	45	2020-07-07		3	2	1	1	2	3	1	2	2	4	5.137	5.137	NA	8886	131	138	106	0	0.286	348.472	5.412	4.157	0	0.011	1.75									41942	2801107	109.848	1.645	49304	1.933	0.003	357.3
AUS	Oceania	Australia	1	165	0	45	2020-07-08		3	2	1	1	2	4	1	3	2	4	6.667	6.667	NA	9056	170	150.714	106	0	0.286	355.139	5.91	4.157	0	0.011	1.73									55299	2856406	112.016	2.169	50069	1.963	0.003	332.2
AUS	Oceania	Australia	1	166	0	45	2020-07-09		3	2	1	1	2	4	1	3	2	4	12.471	12.471	NA	9374	318	186.857	106	0	0.286	367.61	7.328	4.157	0	0.011	1.71									54425	2910831	114.151	2.134	49578	1.944	0.004	265.3
AUS	Oceania	Australia	1	167	0	45	2020-07-10		3	2	1	1	2	4	1	3	2	4	7.02	7.02	NA	9553	179	184.714	107	1	0.429	374.629	7.244	4.196	0.039	0.017	1.64									59437	2970268	116.482	2.331	50344	1.974	0.004	272.6
AUS	Oceania	Australia	1	168	0	45	2020-07-11		3	2	1	1	2	4	1	3	2	4	9.569	9.569	NA	9797	244	193.429	108	1	0.571	384.198	7.585	4.235	0.039	0.022	1.58									51225	3021493	118.49	2.009	50494	1.98	0.004	261
AUS	Oceania	Australia	1	169	0	45	2020-07-12		3	2	1	1	2	4	1	3	2	4	7.177	7.177	NA	9980	183	199.571	108	0	0.286	391.374	7.826	4.235	0	0.011	1.55									53995	3075488	120.608	2.117	51722	2.028	0.004	259.2
AUS	Oceania	Australia	1	170	0	45	2020-07-13		2	2	1	1	2	4	1	3	2	4	10.628	10.628	NA	10251	271	213.714	108	0	0.286	402.002	8.381	4.235	0	0.011	1.54									42300	3117788	122.267	1.659	51232	2.009	0.004	239.7
AUS	Oceania	Australia	1	171	0	45	2020-07-14		2	2	1	1	2	4	1	3	2	4	9.255	9.255	NA	10487	236	228.714	111	3	0.714	411.257	8.969	4.353	0.118	0.028	1.51									44449	3162237	124.01	1.743	51590	2.023	0.004	225.6
AUS	Oceania	Australia	1	172	0	45	2020-07-15		2	2	1	1	2	4	1	3	2	4	12.667	12.667	NA	10810	323	250.571	113	2	1	423.924	9.826	4.431	0.078	0.039	1.5									59904	3222141	126.359	2.349	52248	2.049	0.005	208.5
AUS	Oceania	Australia	1	173	0	45	2020-07-16		2	2	1	1	2	4	1	2	2	4	16.588	16.588	NA	11233	423	265.571	116	3	1.429	440.512	10.415	4.549	0.118	0.056	1.48									65575	3287716	128.931	2.572	53841	2.111	0.005	202.7
AUS	Oceania	Australia	1	174	0	45	2020-07-17		2	2	1	1	2	4	1	2	2	4	8.157	8.157	NA	11441	208	269.714	118	2	1.571	448.669	10.577	4.627	0.078	0.062	1.43									62728	3350444	131.391	2.46	54311	2.13	0.005	201.4
AUS	Oceania	Australia	1	175	0	45	2020-07-18		2	2	1	1	2	4	1	2	2	4	14.157	14.157	NA	11802	361	286.429	122	4	2	462.826	11.233	4.784	0.157	0.078	1.4									63387	3413831	133.876	2.486	56048	2.198	0.005	195.7
AUS	Oceania	Australia	1	176	0	45	2020-07-19		2	2	1	1	2	4	1	2	2	4	10.471	10.471	NA	12069	267	298.429	123	1	2.143	473.296	11.703	4.824	0.039	0.084	1.38									62632	3476463	136.333	2.456	57282	2.246	0.005	191.9
AUS	Oceania	Australia	1	177	0	45	2020-07-20		2	2	1	1	2	4	1	2	2	4	14.078	14.078	NA	12428	359	311	126	3	2.571	487.375	12.196	4.941	0.118	0.101	1.38									57962	3534425	138.606	2.273	59520	2.334	0.005	191.4
AUS	Oceania	Australia	1	178	0	45	2020-07-21		2	2	1	1	2	4	1	2	2	4	18.275	18.275	NA	12894	466	343.857	128	2	2.429	505.649	13.485	5.02	0.078	0.095	1.37									56310	3590735	140.814	2.208	61214	2.401	0.006	178
AUS	Oceania	Australia	1	179	0	45	2020-07-22		2	2	1	1	2	4	1	2	2	4	16	16	NA	13302	408	356	133	5	2.857	521.649	13.961	5.216	0.196	0.112	1.34									59794	3650529	143.159	2.345	61198	2.4	0.006	171.9
AUS	Oceania	Australia	1	180	0	45	2020-07-23		2	2	1	1	2	4	1	2	2	4	11.49	11.49	NA	13595	293	337.429	139	6	3.286	533.14	13.233	5.451	0.235	0.129	1.3									69308	3719837	145.877	2.718	61732	2.421	0.005	182.9
AUS	Oceania	Australia	1	181	0	45	2020-07-24		2	2	1	1	2	4	1	2	2	4	13.922	13.922	NA	13950	355	358.429	145	6	3.857	547.061	14.056	5.686	0.235	0.151	1.3									75584	3795421	148.841	2.964	63568	2.493	0.006	177.4
AUS	Oceania	Australia	1	182	0	45	2020-07-25		2	2	1	1	2	4	1	2	2	4	17.765	17.765	NA	14403	453	371.571	155	10	4.714	564.826	14.571	6.078	0.392	0.185	1.29									64084	3859505	151.354	2.513	63668	2.497	0.006	171.3
AUS	Oceania	Australia	1	183	0	45	2020-07-26		2	2	1	1	2	4	1	2	2	4	20.863	20.863	NA	14935	532	409.429	161	6	5.429	585.689	16.056	6.314	0.235	0.213	1.29									75619	3935124	154.319	2.965	65523	2.57	0.006	160
AUS	Oceania	Australia	1	184	0	45	2020-07-27		2	2	1	1	2	4	1	2	2	4	14.431	14.431	NA	15303	368	410.714	167	6	5.857	600.12	16.107	6.549	0.235	0.23	1.26									51966	3987090	156.357	2.038	64666	2.536	0.006	157.4
AUS	Oceania	Australia	1	185	0	45	2020-07-28		2	2	1	1	2	4	1	2	2	4	10.941	10.941	NA	15582	279	384	176	9	6.857	611.062	15.059	6.902	0.353	0.269	1.25													64562	2.532	0.006	168.1
AUS	Oceania	Australia	1	186	0	45	2020-07-29		2	2	1	1	2	4	1	2	2	4	28.079	28.079	NA	16298	716	428	189	13	8	639.14	16.784	7.412	0.51	0.314	1.26										4098249	160.716		63960	2.508	0.007	149.4
AUS	Oceania	Australia	1	187	0	45	2020-07-30		2	2	1	1	2	4	1	2	2	4	23.726	23.726	NA	16903	605	472.571	196	7	8.143	662.866	18.532	7.686	0.275	0.319	1.24									66205	4164454	163.313	2.596	63517	2.491	0.007	134.4
AUS	Oceania	Australia	1	188	0	45	2020-07-31		2	2	1	1	2	4	1	2	2	4	14.784	14.784	NA	17280	377	475.714	201	5	8	677.65	18.656	7.882	0.196	0.314	1.19													62917	2.467	0.008	132.3
AUS	Oceania	Australia	1	189	0	45	2020-08-01		2	2	1	1	2	4	1	2	2	4	24.118	24.118	NA	17895	615	498.857	208	7	7.571	701.768	19.563	8.157	0.275	0.297	1.16										4307224	168.912		63960	2.508	0.008	128.2
AUS	Oceania	Australia	1	190	0	45	2020-08-02		2	3	1	1	2	4	1	2	2	4	16.588	16.588	NA	18318	423	483.286	221	13	8.571	718.356	18.952	8.667	0.51	0.336	1.13									39158	4346382	170.447	1.536	58751	2.304	0.008	121.6
AUS	Oceania	Australia	1	191	0	45	2020-08-03		3	3	1	1	2	4	1	2	2	4	16.157	16.157	NA	18730	412	489.571	232	11	9.286	734.513	19.199	9.098	0.431	0.364	1.1									40529	4386911	172.037	1.589	57117	2.24	0.009	116.7
AUS	Oceania	Australia	1	192	0	45	2020-08-04		3	3	1	1	2	4	1	2	2	4	28.039	28.039	NA	19445	715	551.857	247	15	10.143	762.553	21.642	9.686	0.588	0.398	1.07									94706	4481617	175.751	3.714	62707	2.459	0.009	113.6
AUS	Oceania	Australia	1	193	0	45	2020-08-05		3	3	1	1	2	4	1	2	2	4	17.451	17.451	NA	19890	445	513.143	255	8	9.429	780.004	20.123	10	0.314	0.37	1.02									70464	4552081	178.514	2.763	64833	2.542	0.008	126.3
AUS	Oceania	Australia	1	194	0	45	2020-08-06		3	3	1	1	2	4	1	2	2	4	14.98	14.98	NA	20272	382	481.286	266	11	10	794.984	18.874	10.431	0.431	0.392	0.97									80008	4632089	181.651	3.138	66805	2.62	0.007	138.8
AUS	Oceania	Australia	1	195	0	45	2020-08-07		3	3	1	1	2	4	1	2	2	4	16.706	16.706	NA	20698	426	488.286	278	12	11	811.69	19.149	10.902	0.471	0.431	0.94									91937	4724026	185.257	3.605	69741	2.735	0.007	142.8
AUS	Oceania	Australia	1	196	0	45	2020-08-08		3	3	1	1	2	4	1	2	2	4	15.137	15.137	NA	21084	386	455.571	295	17	12.429	826.827	17.866	11.569	0.667	0.487	0.9									40197	4764223	186.833	1.576	65286	2.56	0.007	143.3
AUS	Oceania	Australia	1	197	0	45	2020-08-09		3	3	1	1	2	4	1	2	2	4	12.275	12.275	NA	21397	313	439.857	313	18	13.143	839.102	17.249	12.275	0.706	0.515	0.87									93191	4857414	190.488	3.655	73005	2.863	0.006	166
AUS	Oceania	Australia	1	198	0	45	2020-08-10		3	3	1	1	2	4	1	2	2	4	12.392	12.392	NA	21713	316	426.143	331	18	14.143	851.494	16.712	12.98	0.706	0.555	0.85									61132	4918546	192.885	2.397	75948	2.978	0.006	178.2
AUS	Oceania	Australia	1	199	0	45	2020-08-11		3	3	1	1	2	4	1	2	2	4	16.235	16.235	NA	22127	414	383.143	352	21	15	867.73	15.025	13.804	0.824	0.588	0.83									61626	4980172	195.302	2.417	71222	2.793	0.005	185.9
AUS	Oceania	Australia	1	200	0	45	2020-08-12		3	3	1	1	2	4	1	2	2	4	9.059	9.059	NA	22358	231	352.571	361	9	15.143	876.788	13.826	14.157	0.353	0.594	0.8									61172	5041344	197.701	2.399	69895	2.741	0.005	198.2
AUS	Oceania	Australia	1	201	0	45	2020-08-13		3	3	1	1	2	4	1	2	2	4	15.059	15.059	NA	22742	384	352.857	375	14	15.571	891.847	13.838	14.706	0.549	0.611	0.8									68441	5109785	200.385	2.684	68242	2.676	0.005	193.4
AUS	Oceania	Australia	1	202	0	45	2020-08-14		3	3	1	1	2	4	1	2	2	4	11.49	11.49	NA	23035	293	333.857	379	4	14.429	903.338	13.092	14.863	0.157	0.566	0.78									70629	5180414	203.154	2.77	65198	2.557	0.005	195.3
AUS	Oceania	Australia	1	203	0	45	2020-08-15		3	3	1	1	2	4	1	2	2	4	9.882	9.882	NA	23287	252	314.714	396	17	14.429	913.22	12.342	15.529	0.667	0.566	0.75									63370	5243784	205.64	2.485	68509	2.687	0.005	217.7
AUS	Oceania	Australia	1	204	0	45	2020-08-16		3	3	1	1	2	4	1	2	2	4	10.628	10.628	NA	23558	271	308.714	421	25	15.429	923.847	12.106	16.51	0.98	0.605	0.74									53774	5297558	207.748	2.109	62878	2.466	0.005	203.7
AUS	Oceania	Australia	1	205	0	45	2020-08-17		3	3	1	1	2	4	1	2	2	4	8.431	8.431	NA	23773	215	294.286	438	17	15.286	932.279	11.541	17.177	0.667	0.599	0.72									38539	5336097	209.26	1.511	59650	2.339	0.005	202.7
AUS	Oceania	Australia	1	206	0	45	2020-08-18		3	3	1	1	2	4	1	2	2	4	8.471	8.471	NA	23989	216	266	450	12	14	940.749	10.431	17.647	0.471	0.549	0.7									44516	5380613	211.005	1.746	57206	2.243	0.005	215.1
AUS	Oceania	Australia	1	207	0	45	2020-08-19		3	3	1	1	2	4	1	2	2	4	9.686	9.686	NA	24236	247	268.286	463	13	14.571	950.436	10.521	18.157	0.51	0.571	0.69									59882	5440495	213.354	2.348	57022	2.236	0.005	212.5
AUS	Oceania	Australia	1	208	0	45	2020-08-20		3	3	1	1	2	4	1	2	2	4	6.706	6.706	NA	24407	171	237.857	472	9	13.857	957.142	9.328	18.51	0.353	0.543	0.67									68336	5508831	216.034	2.68	57007	2.236	0.004	239.7
AUS	Oceania	Australia	1	209	0	45	2020-08-21		3	3	1	1	2	4	1	2	2	4	7.647	7.647	NA	24602	195	223.857	485	13	15.143	964.789	8.779	19.02	0.51	0.594	0.66													56334	2.209	0.004	251.7
AUS	Oceania	Australia	1	210	0	45	2020-08-22		3	3	1	1	2	4	1	2	2	4	8.196	8.196	NA	24811	209	217.714	502	17	15.143	972.985	8.538	19.686	0.667	0.594	0.65													56698	2.223	0.004	260.4
AUS	Oceania	Australia	1	211	0	45	2020-08-23		3	3	1	1	2	4	1	2	2	4	4.078	4.078	NA	24915	104	193.857	517	15	13.714	977.063	7.602	20.275	0.588	0.538	0.63										5706587	223.789		58433	2.292	0.003	301.4
AUS	Oceania	Australia	1	212	0	45	2020-08-24		3	3	1	1	2	4	1	2	2	4	5.412	5.412	NA	25053	138	182.857	525	8	12.429	982.475	7.171	20.588	0.314	0.487	0.63									51447	5758034	225.806	2.018	60277	2.364	0.003	329.6
AUS	Oceania	Australia	1	213	0	45	2020-08-25		3	3	1	1	2	4	1	2	2	4	5.922	5.922	NA	25204	151	173.571	549	24	14.143	988.397	6.807	21.53	0.941	0.555	0.62									56675	5814709	228.029	2.223	62014	2.432	0.003	357.3
AUS	Oceania	Australia	1	214	0	45	2020-08-26		3	3	1	1	2	4	1	2	2	4	4.627	4.627	NA	25322	118	155.143	572	23	15.571	993.024	6.084	22.431	0.902	0.611	0.61									71703	5886412	230.841	2.812	63702	2.498	0.002	410.6
AUS	Oceania	Australia	1	215	0	45	2020-08-27		3	3	1	1	2	4	1	2	2	4	4.941	4.941	NA	25448	126	148.714	583	11	15.857	997.965	5.832	22.863	0.431	0.622	0.61									86268	5972680	234.224	3.383	66264	2.599	0.002	445.6
AUS	Oceania	Australia	1	216	0	45	2020-08-28		3	3	1	1	2	4	1	2	2	4	3.882	3.882	NA	25547	99	135	600	17	16.429	1001.85	5.294	23.53	0.667	0.644	0.61													66159	2.594	0.002	490.1
AUS	Oceania	Australia	1	217	0	45	2020-08-29		3	3	1	1	2	4	1	2	2	4	4.824	4.824	NA	25670	123	122.714	611	11	15.571	1006.67	4.812	23.961	0.431	0.611	0.61													66054	2.59	0.002	538.3
AUS	Oceania	Australia	1	218	0	45	2020-08-30		3	3	1	1	2	4	1	2	2	4	2.98	2.98	NA	25746	76	118.714	652	41	19.286	1009.65	4.655	25.569	1.608	0.756	0.61										6168229	241.892		65949	2.586	0.002	555.5
AUS	Oceania	Australia	1	219	0	45	2020-08-31		3	3	1	1	2	4	1	2	2	4	2.863	2.863	NA	25819	73	109.429	657	5	18.857	1012.51	4.291	25.765	0.196	0.739	0.61									46224	6214453	243.705	1.813	65203	2.557	0.002	595.8
AUS	Oceania	Australia	1	220	0	45	2020-09-01		3	3	1	1	2	4	1	2	2	4	4.078	4.078	NA	25923	104	102.714	663	6	16.286	1016.59	4.028	26	0.235	0.639	0.62									41344	6255797	245.327	1.621	63013	2.471	0.002	613.5
AUS	Oceania	Australia	1	221	0	45	2020-09-02		3	3	1	1	2	4	1	2	2	4	4.941	4.941	NA	26049	126	103.857	678	15	15.143	1021.53	4.073	26.588	0.588	0.594	0.63									63998	6319795	247.836	2.51	61912	2.428	0.002	596.1
AUS	Oceania	Australia	1	222	0	45	2020-09-03		3	3	1	1	2	4	1	2	2	4	3.412	3.412	NA	26136	87	98.286	737	59	22	1024.95	3.854	28.902	2.314	0.863	0.62									70983	6390778	250.62	2.784	59728	2.342	0.002	607.7
AUS	Oceania	Australia	1	223	0	45	2020-09-04		3	3	1	1	2	4	1	2	2	4	2.784	2.784	NA	26207	71	94.286	748	11	21.143	1027.73	3.697	29.333	0.431	0.829	0.61													63110	2.475	0.001	669.3
AUS	Oceania	Australia	1	224	0	45	2020-09-05		3	3	1	1	2	4	1	2	2	4	2.784	2.784	NA	26278	71	86.857	753	5	20.286	1030.52	3.406	29.53	0.196	0.796	0.6													66492	2.608	0.001	765.5
AUS	Oceania	Australia	1	225	0	45	2020-09-06		3	3	1	1	2	4	1	2	2	4	1.686	1.686	NA	26321	43	82.143	762	9	15.714	1032.2	3.221	29.882	0.353	0.616	0.59										6657348	261.074		69874	2.74	0.001	850.6
AUS	Oceania	Australia	1	226	0	45	2020-09-07		3	3	1	1	2	4	1	2	2	4	2.039	2.039	NA	26373	52	79.143	770	8	16.143	1034.24	3.104	30.196	0.314	0.633	0.59									36086	6693434	262.489	1.415	68426	2.683	0.001	864.6
AUS	Oceania	Australia	1	227	0	45	2020-09-08		3	3	1	1	2	4	1	2	2	4	3.608	3.608	NA	26465	92	77.429	781	11	16.857	1037.85	3.036	30.628	0.431	0.661	0.6									36963	6730397	263.938	1.45	67800	2.659	0.001	875.6
AUS	Oceania	Australia	1	228	0	45	2020-09-09		3	3	1	1	2	4	1	2	2	4	2.314	2.314	NA	26524	59	67.857	788	7	15.714	1040.16	2.661	30.902	0.275	0.616	0.59									58936	6789333	266.25	2.311	67077	2.63	0.001	988.5
AUS	Oceania	Australia	1	229	0	45	2020-09-10		3	3	1	1	2	4	1	2	2	4	1.569	1.569	NA	26564	40	61.143	797	9	8.571	1041.73	2.398	31.255	0.353	0.336	0.58									60098	6849431	268.606	2.357	65522	2.57	0.001	1071.6
AUS	Oceania	Australia	1	230	0	45	2020-09-11		3	3	1	1	2	4	1	2	2	4	1.686	1.686	NA	26607	43	57.143	803	6	7.857	1043.42	2.241	31.49	0.235	0.308	0.58													60764	2.383	0.001	1063.4
AUS	Oceania	Australia	1	231	0	45	2020-09-12		3	3	1	1	2	4	1	2	2	4	1.725	1.725	NA	26651	44	53.286	810	7	8.143	1045.14	2.09	31.765	0.275	0.319	0.58													56007	2.196	0.001	1051.1
AUS	Oceania	Australia	1	232	0	45	2020-09-13		3	3	1	1	2	4	1	2	2	4	1.608	1.608	NA	26692	41	53	816	6	7.714	1046.75	2.078	32	0.235	0.303	0.58										7016090	275.142		51249	2.01	0.001	967
AUS	Oceania	Australia	1	233	0	45	2020-09-14		3	3	1	1	2	4	1	2	2	4	1.843	1.843	NA	26739	47	52.286	816	0	6.571	1048.59	2.05	32	0	0.258	0.58									30946	7047036	276.356	1.214	50515	1.981	0.001	966.1
AUS	Oceania	Australia	1	234	0	45	2020-09-15		3	3	1	1	2	4	1	2	2	4	1.529	1.529	NA	26778	39	44.714	824	8	6.143	1050.12	1.754	32.314	0.314	0.241	0.57									29503	7076539	277.513	1.157	49449	1.939	0.001	1105.9
AUS	Oceania	Australia	1	235	0	45	2020-09-16		3	3	1	1	2	4	1	2	2	4	1.373	1.373	NA	26813	35	41.286	832	8	6.286	1051.49	1.619	32.628	0.314	0.246	0.57									47845	7124384	279.389	1.876	47864	1.877	0.001	1159.3
AUS	Oceania	Australia	1	236	0	45	2020-09-17		3	3	1	1	2	4	1	2	2	4	1.882	1.882	NA	26861	48	42.429	837	5	5.714	1053.38	1.664	32.824	0.196	0.224	0.57									54357	7178741	281.521	2.132	47044	1.845	0.001	1108.8
AUS	Oceania	Australia	1	237	0	45	2020-09-18		3	3	1	1	2	4	1	2	2	4	0.941	0.941	NA	26885	24	39.714	844	7	5.857	1054.32	1.557	33.098	0.275	0.23	0.55													44704	1.753	0.001	1125.6
AUS	Oceania	Australia	1	238	0	45	2020-09-19		3	3	1	1	2	4	1	2	2	4	0.51	0.51	NA	26898	13	35.286	849	5	5.571	1054.83	1.384	33.294	0.196	0.218	0.53													42364	1.661	0.001	1200.6
AUS	Oceania	Australia	1	239	0	45	2020-09-20		3	3	1	1	2	4	1	2	2	4	0.549	0.549	NA	26912	14	31.429	851	2	5	1055.38	1.232	33.373	0.078	0.196	0.54										7296252	286.129		40023	1.57	0.001	1273.4
AUS	Oceania	Australia	1	240	0	45	2020-09-21		3	3	1	1	2	4	1	2	2	4	1.176	1.176	NA	26942	30	29	854	3	5.429	1056.55	1.137	33.49	0.118	0.213	0.55									23436	7319688	287.048	0.919	38950	1.527	0.001	1343.1
AUS	Oceania	Australia	1	241	0	45	2020-09-22		3	3	1	1	2	4	1	2	2	4	1.176	1.176	NA	26972	30	27.714	859	5	5	1057.73	1.087	33.686	0.196	0.196	0.55									31595	7351283	288.287	1.239	39249	1.539	0.001	1416.2
AUS	Oceania	Australia	1	242	0	45	2020-09-23		3	3	1	1	2	4	1	2	2	4	0.314	0.314	NA	26980	8	23.857	861	2	4.143	1058.04	0.936	33.765	0.078	0.162	0.55									42410	7393693	289.95	1.663	38473	1.509	0.001	1612.7
AUS	Oceania	Australia	1	243	0	45	2020-09-24		3	3	1	1	2	4	1	2	2	4	0.784	0.784	NA	27000	20	19.857	869	8	4.571	1058.83	0.779	34.079	0.314	0.179	0.56									47634	7441327	291.818	1.868	37512	1.471	0.001	1889.1
AUS	Oceania	Australia	1	244	0	45	2020-09-25		3	3	1	1	2	4	1	2	2	4	0.627	0.627	NA	27016	16	18.714	870	1	3.714	1059.46	0.734	34.118	0.039	0.146	0.58													36912	1.448	0.001	1972.4
AUS	Oceania	Australia	1	245	0	45	2020-09-26		3	3	1	1	2	4	1	2	2	4	0.941	0.941	NA	27040	24	20.286	872	2	3.286	1060.4	0.796	34.196	0.078	0.129	0.59													36311	1.424	0.001	1790
AUS	Oceania	Australia	1	246	0	45	2020-09-27		3	3	1	1	2	4	1	2	2	4	0.157	0.157	NA	27044	4	18.857	875	3	3.429	1060.55	0.739	34.314	0.118	0.134	0.6										7546223	295.932		35710	1.4	0.001	1893.7
AUS	Oceania	Australia	1	247	0	45	2020-09-28		2	2	1	1	2	4	1	2	2	4	0.431	0.431	NA	27055	11	16.143	882	7	4	1060.98	0.633	34.588	0.275	0.157	0.62									17099	7563322	296.602	0.671	34805	1.365	0	2156
AUS	Oceania	Australia	1	248	0	45	2020-09-29		2	2	1	1	2	4	1	2	2	4	0.902	0.902	NA	27078	23	15.143	886	4	3.857	1061.89	0.594	34.745	0.157	0.151	0.66									26010	7589332	297.622	1.02	34007	1.334	0	2245.7
AUS	Oceania	Australia	1	249	0	45	2020-09-30		2	2	1	1	2	4	1	2	2	4	0.706	0.706	NA	27096	18	16.571	888	2	3.857	1062.59	0.65	34.824	0.078	0.151	0.69									48071	7637403	299.507	1.885	34816	1.365	0	2101
AUS	Oceania	Australia	1	250	0	45	2020-10-01		2	2	1	1	2	4	1	2	2	4	0.51	0.51	NA	27109	13	15.571	890	2	3	1063.1	0.611	34.902	0.078	0.118	0.71									42248	7679651	301.164	1.657	34046	1.335	0	2186.5
AUS	Oceania	Australia	1	251	0	45	2020-10-02		2	2	1	1	2	4	1	2	2	4	0.471	0.471	NA	27121	12	15	893	3	3.286	1063.57	0.588	35.02	0.118	0.129	0.74													33046	1.296	0	2203.1
AUS	Oceania	Australia	1	252	0	45	2020-10-03		2	2	1	1	2	4	1	2	2	4	0.549	0.549	NA	27135	14	13.571	894	1	3.143	1064.12	0.532	35.059	0.039	0.123	0.78													32046	1.257	0	2361.4
AUS	Oceania	Australia	1	253	0	45	2020-10-04		2	2	1	1	2	4	1	2	2	4	0.51	0.51	NA	27148	13	14.857	894	0	2.714	1064.63	0.583	35.059	0	0.106	0.82													31046	1.217	0	2089.7
AUS	Oceania	Australia	1	254	0	45	2020-10-05		2	2	1	1	2	4	1	2	2	4	0.98	0.98	NA	27173	25	16.857	895	1	1.857	1065.61	0.661	35.098	0.039	0.073	0.87													32598	1.278	0.001	1933.8
AUS	Oceania	Australia	1	255	0	45	2020-10-06		2	2	1	1	2	4	1	2	2	4	0.314	0.314	NA	27181	8	14.714	897	2	1.571	1065.93	0.577	35.177	0.078	0.062	0.88										7819472	306.647		32877	1.289	0	2234.4
AUS	Oceania	Australia	1	256	0	45	2020-10-07		2	2	1	1	2	4	1	2	2	4	0.98	0.98	NA	27206	25	15.714	897	0	1.286	1066.91	0.616	35.177	0	0.05	0.94									32769	7852241	307.932	1.285	30691	1.204	0.001	1953.1
AUS	Oceania	Australia	1	257	0	45	2020-10-08		2	2	1	1	2	4	1	2	2	4	0.784	0.784	NA	27226	20	16.714	897	0	1	1067.69	0.655	35.177	0	0.039	0.96									42837	7895078	309.612	1.68	30775	1.207	0.001	1841.3
AUS	Oceania	Australia	1	258	0	45	2020-10-09		2	2	1	1	2	4	1	2	2	4	0.706	0.706	NA	27244	18	17.571	897	0	0.571	1068.4	0.689	35.177	0	0.022	0.98													32163	1.261	0.001	1830.5
AUS	Oceania	Australia	1	259	0	45	2020-10-10		2	2	1	1	2	4	1	2	2	4	0.745	0.745	NA	27263	19	18.286	898	1	0.571	1069.14	0.717	35.216	0.039	0.022	0.99													33551	1.316	0.001	1834.8
AUS	Oceania	Australia	1	260	0	45	2020-10-11		2	2	1	1	2	4	1	2	2	4	0.863	0.863	NA	27285	22	19.571	898	0	0.571	1070.01	0.768	35.216	0	0.022	1										8008111	314.045		34938	1.37	0.001	1785.2
AUS	Oceania	Australia	1	261	0	45	2020-10-12		2	2	1	1	2	4	1	2	2	4	0.98	0.98	NA	27310	25	19.571	899	1	0.571	1070.98	0.768	35.255	0.039	0.022	1									27447	8035558	315.121	1.076	34864	1.367	0.001	1781.4
AUS	Oceania	Australia	1	262	0	45	2020-10-13		2	2	1	1	2	4	1	2	2	4	1.059	1.059	NA	27337	27	22.286	904	5	1	1072.04	0.874	35.451	0.196	0.039	0.97									27430	8062988	316.197	1.076	34788	1.364	0.001	1561
AUS	Oceania	Australia	1	263	0	45	2020-10-14		2	2	1	1	2	4	1	2	2	4	0.784	0.784	NA	27357	20	21.571	904	0	1	1072.83	0.846	35.451	0	0.039	0.94									46502	8109490	318.021	1.824	36750	1.441	0.001	1703.7
AUS	Oceania	Australia	1	264	0	45	2020-10-15		2	2	1	1	2	4	1	2	2	4	0.549	0.549	NA	27371	14	20.714	904	0	1	1073.38	0.812	35.451	0	0.039	0.9									43626	8153116	319.732	1.711	36863	1.446	0.001	1779.6
AUS	Oceania	Australia	1	265	0	45	2020-10-16		2	2	1	1	2	4	1	2	2	4	0.275	0.275	NA	27378	7	19.143	904	0	1	1073.65	0.751	35.451	0	0.039	0.87													37333	1.464	0.001	1950.2
AUS	Oceania	Australia	1	266	0	45	2020-10-17		2	2	1	1	2	4	1	2	2	4	0.471	0.471	NA	27390	12	18.143	904	0	0.857	1074.12	0.711	35.451	0	0.034	0.87													37804	1.483	0	2083.7
AUS	Oceania	Australia	1	267	0	45	2020-10-18		2	2	1	1	2	4	1	2	2	4	0.353	0.353	NA	27399	9	16.286	905	1	1	1074.48	0.639	35.49	0.039	0.039	0.89										8276036	324.552		38275	1.501	0	2350.2
AUS	Oceania	Australia	1	268	0	45	2020-10-19		2	2	1	1	2	4	1	2	2	4	0.235	0.235	NA	27405	6	13.571	905	0	0.857	1074.71	0.532	35.49	0	0.034	0.93									27338	8303374	325.624	1.072	38259	1.5	0	2819.2
AUS	Oceania	Australia	1	269	0	45	2020-10-20		2	2	1	1	2	4	1	2	2	4	1.49	1.49	NA	27443	38	15.143	905	0	0.143	1076.2	0.594	35.49	0	0.006	0.99									28873	8332247	326.756	1.132	38466	1.508	0	2540.2
AUS	Oceania	Australia	1	270	0	45	2020-10-21		2	2	1	1	2	4	1	2	2	4	0.588	0.588	NA	27458	15	14.429	905	0	0.143	1076.79	0.566	35.49	0	0.006	0.98									45759	8378006	328.551	1.794	38359	1.504	0	2658.5
AUS	Oceania	Australia	1	271	0	45	2020-10-22		2	2	1	1	2	4	1	2	2	4	0.706	0.706	NA	27476	18	15	905	0	0.143	1077.49	0.588	35.49	0	0.006	0.96									45818	8423824	330.348	1.797	38673	1.517	0	2578.2
AUS	Oceania	Australia	1	272	0	45	2020-10-23		2	2	1	1	2	4	1	2	2	4	0.745	0.745	NA	27495	19	16.714	905	0	0.143	1078.24	0.655	35.49	0	0.006	0.94													38153	1.496	0	2282.7
AUS	Oceania	Australia	1	273	0	45	2020-10-24		2	2	1	1	2	4	1	2	2	4	0.706	0.706	NA	27513	18	17.571	905	0	0.143	1078.95	0.689	35.49	0	0.006	0.9													37634	1.476	0	2141.8
AUS	Oceania	Australia	1	274	0	45	2020-10-25		2	2	1	1	2	4	1	2	2	4	0.471	0.471	NA	27525	12	18	905	0	0	1079.42	0.706	35.49	0	0	0.87										8535842	334.74		37115	1.455	0	2061.9
AUS	Oceania	Australia	1	275	0	45	2020-10-26		2	2	1	1	2	4	1	2	2	4	0.549	0.549	NA	27539	14	19.143	905	0	0	1079.97	0.751	35.49	0	0	0.85									31186	8567028	335.963	1.223	37665	1.477	0.001	1967.6
AUS	Oceania	Australia	1	276	0	45	2020-10-27		2	2	1	1	2	4	1	2	2	4	0.549	0.549	NA	27553	14	15.714	907	2	0.286	1080.52	0.616	35.569	0.078	0.011	0.82									31530	8598558	337.2	1.236	38044	1.492	0	2421
AUS	Oceania	Australia	1	277	0	45	2020-10-28		1	1	1	1	1	3	1	1	2	4	0.471	0.471	NA	27565	12	15.286	907	0	0.286	1080.98	0.599	35.569	0	0.011	0.81									51683	8650241	339.227	2.027	38891	1.525	0	2544.2
AUS	Oceania	Australia	1	278	0	45	2020-10-29		1	1	1	1	1	3	1	1	2	4	0.549	0.549	NA	27579	14	14.714	907	0	0.286	1081.53	0.577	35.569	0	0.011	0.79									50670	8700911	341.214	1.987	39584	1.552	0	2690.2
AUS	Oceania	Australia	1	279	0	45	2020-10-30		1	1	1	1	1	3	1	1	2	4	0.235	0.235	NA	27585	6	12.857	907	0	0.286	1081.77	0.504	35.569	0	0.011	0.76													40168	1.575	0	3124.2
AUS	Oceania	Australia	1	280	0	45	2020-10-31		1	1	1	1	1	3	1	1	2	4	0.392	0.392	NA	27595	10	11.714	907	0	0.286	1082.16	0.459	35.569	0	0.011	0.75													40751	1.598	0	3478.8
AUS	Oceania	Australia	1	281	0	45	2020-11-01		1	1	1	1	1	3	1	1	2	4	0.235	0.235	NA	27601	6	10.857	907	0	0.286	1082.4	0.426	35.569	0	0.011	0.75										8825186	346.087		41335	1.621	0	3807.2
AUS	Oceania	Australia	1	282	0	45	2020-11-02		1	1	1	1	1	3	1	1	2	4	0.353	0.353	NA	27610	9	10.143	907	0	0.286	1082.75	0.398	35.569	0	0.011	0.78									30215	8855401	347.272	1.185	41196	1.616	0	4061.5
AUS	Oceania	Australia	1	283	0	45	2020-11-03		1	1	1	1	1	3	1	1	2	4	0.471	0.471	NA	27622	12	9.857	907	0	0	1083.22	0.387	35.569	0	0	0.79									31770	8887171	348.518	1.246	41230	1.617	0	4182.8
AUS	Oceania	Australia	1	284	0	45	2020-11-04		1	1	1	1	1	3	1	1	2	4	0.314	0.314	NA	27630	8	9.286	907	0	0	1083.53	0.364	35.569	0	0	0.81									46392	8933563	350.337	1.819	40475	1.587	0	4358.7
AUS	Oceania	Australia	1	285	0	45	2020-11-05		1	1	1	1	1	4	1	1	2	4	0.549	0.549	NA	27644	14	9.286	907	0	0	1084.08	0.364	35.569	0	0	0.82									43579	8977142	352.046	1.709	39462	1.548	0	4249.6
AUS	Oceania	Australia	1	286	0	45	2020-11-06		1	1	1	1	1	4	1	1	2	4	0.314	0.314	NA	27652	8	9.571	907	0	0	1084.4	0.375	35.569	0	0	0.81													39290	1.541	0	4105.1
AUS	Oceania	Australia	1	287	0	45	2020-11-07		1	1	1	1	1	4	1	1	2	4	0.235	0.235	NA	27658	6	9	907	0	0	1084.63	0.353	35.569	0	0	0.79													39118	1.534	0	4346.4
AUS	Oceania	Australia	1	288	0	45	2020-11-08		1	1	1	1	1	4	1	1	2	4	0.275	0.275	NA	27665	7	9.143	907	0	0	1084.91	0.359	35.569	0	0	0.81										9097814	356.779		38947	1.527	0	4259.8
AUS	Oceania	Australia	1	289	0	45	2020-11-09		1	1	1	1	1	4	1	1	2	4	0.157	0.157	NA	27669	4	8.429	907	0	0	1085.06	0.331	35.569	0	0	0.84									29026	9126840	357.917	1.138	38777	1.521	0	4600.4
AUS	Oceania	Australia	1	290	0	45	2020-11-10		1	1	1	1	1	4	1	1	2	4	0.078	0.078	NA	27671	2	7	907	0	0	1085.14	0.275	35.569	0	0	0.89									33373	9160213	359.226	1.309	39006	1.53	0	5572.3
AUS	Oceania	Australia	1	291	0	45	2020-11-11		1	1	1	1	1	4	1	1	2	4	0.157	0.157	NA	27675	4	6.429	907	0	0	1085.3	0.252	35.569	0	0	0.98									52406	9212619	361.281	2.055	39865	1.563	0	6200.8
AUS	Oceania	Australia	1	292	0	45	2020-11-12		1	1	1	1	1	4	1	1	2	4	0.039	0.039	NA	27676	1	4.571	907	0	0	1085.34	0.179	35.569	0	0	1.1									55862	9268481	363.472	2.191	41620	1.632	0	9105.2
AUS	Oceania	Australia	1	293	0	45	2020-11-13		1	1	1	1	1	4	1	1	2	4	0.235	0.235	NA	27682	6	4.286	907	0	0	1085.57	0.168	35.569	0	0	1.28													41153	1.614	0	9601.7
AUS	Oceania	Australia	1	294	0	45	2020-11-14		1	1	1	1	1	4	1	1	2	4	1.137	1.137	NA	27711	29	7.571	907	0	0	1086.71	0.297	35.569	0	0	1.46													40685	1.595	0	5373.8
AUS	Oceania	Australia	1	295	0	45	2020-11-15		1	1	1	1	1	4	1	1	2	4	1.49	1.49	NA	27749	38	12	907	0	0	1088.2	0.471	35.569	0	0	1.49										9379339	367.819		40218	1.577	0	3351.5
AUS	Oceania	Australia	1	296	0	45	2020-11-16		1	1	1	1	1	4	1	1	2	4	0.353	0.353	NA	27758	9	12.714	907	0	0	1088.55	0.499	35.569	0	0	1.37									22430	9401769	368.699	0.88	39276	1.54	0	3089.2
AUS	Oceania	Australia	1	297	0	45	2020-11-17		1	1	1	1	1	4	1	1	2	4	0.745	0.745	NA	27777	19	15.143	907	0	0	1089.3	0.594	35.569	0	0	1.28									39581	9441350	370.251	1.552	40162	1.575	0	2652.2
AUS	Oceania	Australia	1	298	0	45	2020-11-18		1	1	1	1	1	4	1	1	2	4	0.314	0.314	NA	27785	8	15.714	907	0	0	1089.61	0.616	35.569	0	0	1.18									56696	9498046	372.474	2.223	40775	1.599	0	2594.8
AUS	Oceania	Australia	1	299	0	45	2020-11-19		1	1	1	1	1	4	1	1	2	4	0.275	0.275	NA	27792	7	16.571	907	0	0	1089.89	0.65	35.569	0	0	1.12									61101	9559147	374.87	2.396	41524	1.628	0	2505.8
AUS	Oceania	Australia	1	300	0	45	2020-11-20		1	1	1	1	1	4	1	1	2	4	0.549	0.549	NA	27806	14	17.714	907	0	0	1090.44	0.695	35.569	0	0	1.09													43390	1.702	0	2449.5
AUS	Oceania	Australia	1	301	0	45	2020-11-21		1	1	1	1	1	4	1	1	2	4	0.588	0.588	NA	27821	15	15.714	907	0	0	1091.03	0.616	35.569	0	0	1.04													45256	1.775	0	2880
AUS	Oceania	Australia	1	302	0	45	2020-11-22		0	1	0	0	1	3	1	1	2	4	0.51	0.51	NA	27834	13	12.143	907	0	0	1091.54	0.476	35.569	0	0	1.01										9709190	380.754		47122	1.848	0	3880.6
AUS	Oceania	Australia	1	303	0	45	2020-11-23		0	1	0	0	1	3	1	1	2	4	0.353	0.353	NA	27843	9	12.143	907	0	0	1091.89	0.476	35.569	0	0	0.99									31580	9740770	381.993	1.238	48429	1.899	0	3988.2
AUS	Oceania	Australia	1	304	0	45	2020-11-24		0	1	0	0	1	3	1	1	2	4	0.392	0.392	NA	27853	10	10.857	907	0	0	1092.28	0.426	35.569	0	0	0.97									34960	9775730	383.364	1.371	47769	1.873	0	4399.8
AUS	Oceania	Australia	1	305	0	45	2020-11-25		0	1	0	0	1	3	1	1	2	4	0.471	0.471	NA	27865	12	11.429	907	0	0	1092.75	0.448	35.569	0	0	0.95									51998	9827728	385.403	2.039	47097	1.847	0	4120.8
AUS	Oceania	Australia	1	306	0	45	2020-11-26		0	1	0	0	1	3	1	1	2	4	0.314	0.314	NA	27873	8	11.571	907	0	0	1093.06	0.454	35.569	0	0	0.94									44283	9872011	387.139	1.737	44695	1.753	0	3862.7
AUS	Oceania	Australia	1	307	0	45	2020-11-27		0	1	0	0	1	3	1	1	2	4	0.51	0.51	NA	27886	13	11.429	907	0	0	1093.57	0.448	35.569	0	0	0.93													42312	1.659	0	3702.2
AUS	Oceania	Australia	1	308	0	45	2020-11-28		0	1	0	0	1	3	1	1	2	4	0.235	0.235	NA	27892	6	10.143	907	0	0	1093.81	0.398	35.569	0	0	0.91													39930	1.566	0	3936.7
AUS	Oceania	Australia	1	309	0	45	2020-11-29		0	1	0	0	1	3	1	1	2	4	0.392	0.392	NA	27902	10	9.714	908	1	0.143	1094.2	0.381	35.608	0.039	0.006	0.93										9972019	391.061		37547	1.472	0	3865.2
AUS	Oceania	Australia	1	310	0	45	2020-11-30		0	1	0	0	1	3	1	1	2	4	0.392	0.392	NA	27912	10	9.857	908	0	0.143	1094.59	0.387	35.608	0	0.006	0.96									24224	9996243	392.011	0.95	36496	1.431	0	3702.5
AUS	Oceania	Australia	1	311	0	45	2020-12-01		1	2	1	1	2	4	1	1	2	4	0.431	0.431	NA	27923	11	10	908	0	0.143	1095.03	0.392	35.608	0	0.006	0.97									28191	10024434	393.117	1.106	35529	1.393	0	3552.9
AUS	Oceania	Australia	1	312	0	45	2020-12-02		1	2	1	1	2	4	1	1	2	4	0.627	0.627	NA	27939	16	10.571	908	0	0.143	1095.65	0.415	35.608	0	0.006	0.99													33620	1.318	0	3180.4
AUS	Oceania	Australia	1	313	0	45	2020-12-03		1	2	1	1	2	4	1	1	2	4	0.392	0.392	NA	27949	10	10.857	908	0	0.143	1096.04	0.426	35.608	0	0.006	0.97										10101699	396.147		32813	1.287	0	3022.3
AUS	Oceania	Australia	1	314	0	45	2020-12-04		1	2	1	1	2	4	1	1	2	4	0.275	0.275	NA	27956	7	10	908	0	0.143	1096.32	0.392	35.608	0	0.006	0.94													31864	1.25	0	3186.4
AUS	Oceania	Australia	1	315	0	45	2020-12-05		1	2	1	1	2	4	1	1	2	4	0.353	0.353	NA	27965	9	10.429	908	0	0.143	1096.67	0.409	35.608	0	0.006	0.94													30916	1.212	0	2964.4
AUS	Oceania	Australia	1	316	0	45	2020-12-06		1	2	1	1	2	4	1	1	2	4	0.275	0.275	NA	27972	7	10	908	0	0	1096.95	0.392	35.608	0	0	0.96										10181797	399.288		29968	1.175	0	2996.8
AUS	Oceania	Australia	1	317	0	45	2020-12-07		1	2	1	1	2	4	1	1	2	4	0.588	0.588	NA	27987	15	10.714	908	0	0	1097.54	0.42	35.608	0	0	1									22632	10204429	400.176	0.888	29741	1.166	0	2775.9
AUS	Oceania	Australia	1	318	0	45	2020-12-08		1	2	1	1	2	4	1	1	2	4	0.235	0.235	NA	27993	6	10	908	0	0	1097.77	0.392	35.608	0	0	1									22555	10226984	401.06	0.885	28936	1.135	0	2893.6
AUS	Oceania	Australia	1	319	0	45	2020-12-09		1	2	1	1	2	4	1	1	2	4	0.275	0.275	NA	28000	7	8.714	908	0	0	1098.04	0.342	35.608	0	0	1.02									36826	10263810	402.504	1.444	28678	1.125	0	3291
AUS	Oceania	Australia	1	320	0	45	2020-12-10		1	2	1	1	2	4	1	1	2	4	0.431	0.431	NA	28011	11	8.857	908	0	0	1098.48	0.347	35.608	0	0	1.06									37254	10301064	403.965	1.461	28481	1.117	0	3215.6
AUS	Oceania	Australia	1	321	0	45	2020-12-11		1	2	1	1	2	4	1	1	2	4	0.549	0.549	NA	28025	14	9.857	908	0	0	1099.03	0.387	35.608	0	0	1.08													28280	1.109	0	2869
AUS	Oceania	Australia	1	322	0	45	2020-12-12		1	2	1	1	2	4	1	1	2	4	0.196	0.196	NA	28030	5	9.286	908	0	0	1099.22	0.364	35.608	0	0	1.1													28080	1.101	0	3023.9
AUS	Oceania	Australia	1	323	0	45	2020-12-13		1	2	1	1	2	4	1	1	2	4	0.275	0.275	NA	28037	7	9.286	908	0	0	1099.49	0.364	35.608	0	0	1.15										10376952	406.941		27879	1.093	0	3002.3
AUS	Oceania	Australia	1	324	0	45	2020-12-14		1	2	1	1	2	4	1	1	2	4	0.431	0.431	NA	28048	11	8.714	908	0	0	1099.93	0.342	35.608	0	0	1.24													27670	1.085	0	3175.4
AUS	Oceania	Australia	1	325	0	45	2020-12-15		1	2	1	1	2	4	1	1	2	4	0.471	0.471	NA	28060	12	9.571	908	0	0	1100.4	0.375	35.608	0	0	1.33										10419286	408.601		27472	1.077	0	2870.3
AUS	Oceania	Australia	1	326	0	45	2020-12-16		1	2	1	1	2	4	1	1	2	4	0.471	0.471	NA	28072	12	10.286	908	0	0	1100.87	0.403	35.608	0	0	1.41									31854	10451140	409.851	1.249	26761	1.049	0	2601.7
AUS	Oceania	Australia	1	327	0	45	2020-12-17		1	2	1	1	2	4	1	1	2	4	0.824	0.824	NA	28093	21	11.714	908	0	0	1101.69	0.459	35.608	0	0	1.51									28715	10479855	410.977	1.126	25542	1.002	0	2180.5
AUS	Oceania	Australia	1	328	0	45	2020-12-18		1	2	1	1	2	4	1	1	2	4	1.294	1.294	NA	28126	33	14.429	908	0	0	1102.99	0.566	35.608	0	0	1.56													26669	1.046	0.001	1848.3
AUS	Oceania	Australia	1	329	0	45	2020-12-19		1	3	1	1	2	4	1	2	2	4	1.647	1.647	NA	28168	42	19.714	908	0	0	1104.63	0.773	35.608	0	0	1.55													27796	1.09	0.001	1410
AUS	Oceania	Australia	1	330	0	45	2020-12-20		1	3	1	1	2	4	1	2	2	4	1.176	1.176	NA	28198	30	23	908	0	0	1105.81	0.902	35.608	0	0	1.46										10579410	414.881		28923	1.134	0.001	1257.5
AUS	Oceania	Australia	1	331	0	45	2020-12-21		1	3	1	1	2	4	1	2	2	4	0.824	0.824	NA	28219	21	24.429	908	0	0	1106.63	0.958	35.608	0	0	1.37									70033	10649443	417.627	2.746	35903	1.408	0.001	1469.7
AUS	Oceania	Australia	1	332	0	45	2020-12-22		1	3	1	1	2	4	1	2	2	4	0.706	0.706	NA	28237	18	25.286	908	0	0	1107.34	0.992	35.608	0	0	1.28									76094	10725537	420.611	2.984	43750	1.716	0.001	1730.2
AUS	Oceania	Australia	1	333	0	45	2020-12-23		1	3	1	1	2	4	1	2	2	4	0.98	0.98	NA	28262	25	27.143	908	0	0	1108.32	1.064	35.608	0	0	1.23									89673	10815210	424.128	3.517	52010	2.04	0.001	1916.1
AUS	Oceania	Australia	1	334	0	45	2020-12-24		1	3	1	1	2	4	1	2	2	4	0.471	0.471	NA	28274	12	25.857	908	0	0	1108.79	1.014	35.608	0	0	1.16													57906	2.271	0	2239.5
AUS	Oceania	Australia	1	335	0	45	2020-12-25		1	3	1	1	2	4	1	2	2	4	0.902	0.902	NA	28297	23	24.429	908	0	0	1109.69	0.958	35.608	0	0	1.13													63164	2.477	0	2585.6
AUS	Oceania	Australia	1	336	0	45	2020-12-26		1	3	1	1	2	4	1	2	2	4	0.431	0.431	NA	28308	11	20	908	0	0	1110.12	0.784	35.608	0	0	1.11													68422	2.683	0	3421.1
AUS	Oceania	Australia	1	337	0	45	2020-12-27		1	3	1	1	2	4	1	2	2	4	1.137	1.137	NA	28337	29	19.857	909	1	0.143	1111.26	0.779	35.647	0.039	0.006	1.12										11095166	435.107		73679	2.889	0	3710.5
AUS	Oceania	Australia	1	338	0	45	2020-12-28		1	3	1	1	2	4	1	2	2	4	0.471	0.471	NA	28349	12	18.571	909	0	0.143	1111.73	0.728	35.647	0	0.006	1.11									29427	11124593	436.261	1.154	67879	2.662	0	3655.1
AUS	Oceania	Australia	1	339	0	45	2020-12-29		1	3	1	1	2	4	1	2	2	4	1.255	1.255	NA	28381	32	20.571	909	0	0.143	1112.99	0.807	35.647	0	0.006	1.13									39311	11163904	437.802	1.542	62624	2.456	0	3044.3
AUS	Oceania	Australia	1	340	0	45	2020-12-30		1	3	1	1	2	4	1	2	2	4	0.941	0.941	NA	28405	24	20.429	909	0	0.143	1113.93	0.801	35.647	0	0.006	1.11									40447	11204351	439.388	1.586	55592	2.18	0	2721.2
AUS	Oceania	Australia	1	341	0	45	2020-12-31		1	3	1	1	2	4	1	2	2	4	0.784	0.784	NA	28425	20	21.571	909	0	0.143	1114.71	0.846	35.647	0	0.006	1.08									56285	11260636	441.596	2.207	53634	2.103	0	2486.4
AUS	Oceania	Australia	1	342	0	45	2021-01-01		1	3	1	1	2	4	1	2	2	4	1.373	1.373	NA	28460	35	23.286	909	0	0.143	1116.08	0.913	35.647	0	0.006	1.06													51640	2.025	0	2217.6
AUS	Oceania	Australia	1	343	0	45	2021-01-02		1	3	1	1	2	4	1	2	2	4	0.941	0.941	NA	28484	24	25.143	909	0	0.143	1117.03	0.986	35.647	0	0.006	1.02													49646	1.947	0.001	1974.5
AUS	Oceania	Australia	1	344	0	45	2021-01-03		1	3	1	1	2	4	1	2	2	4	0.784	0.784	NA	28504	20	23.857	909	0	0	1117.81	0.936	35.647	0	0	0.96										11428730	448.188		47652	1.869	0.001	1997.4
AUS	Oceania	Australia	1	345	0	45	2021-01-04		1	3	1	1	2	4	1	2	2	4	0.51	0.51	NA	28517	13	24	909	0	0	1118.32	0.941	35.647	0	0	0.93									77267	11505997	451.218	3.03	54486	2.137	0	2270.2
AUS	Oceania	Australia	1	346	0	45	2021-01-05		1	3	1	1	2	4	1	2	2	4	0.745	0.745	NA	28536	19	22.143	909	0	0	1119.06	0.868	35.647	0	0	0.9									84675	11590672	454.538	3.321	60967	2.391	0	2753.3
AUS	Oceania	Australia	1	347	0	45	2021-01-06		1	3	1	1	2	4	1	2	2	4	0.392	0.392	NA	28546	10	20.143	909	0	0	1119.46	0.79	35.647	0	0	0.88									101274	11691946	458.51	3.972	69656	2.732	0	3458.1
AUS	Oceania	Australia	1	348	0	45	2021-01-07		1	3	1	1	2	4	1	2	2	4	0.98	0.98	NA	28571	25	20.857	909	0	0	1120.44	0.818	35.647	0	0	0.88									87889	11779835	461.956	3.447	74171	2.909	0	3556.2
AUS	Oceania	Australia	1	349	0	45	2021-01-08		1	3	1	1	2	4	1	2	2	4	0.431	0.431	NA	28582	11	17.429	909	0	0	1120.87	0.683	35.647	0	0	0.85													76733	3.009	0	4402.6
AUS	Oceania	Australia	1	350	0	45	2021-01-09		1	3	1	1	2	4	1	2	2	4	0.51	0.51	NA	28595	13	15.857	909	0	0	1121.38	0.622	35.647	0	0	0.85													79295	3.11	0	5000.6
AUS	Oceania	Australia	1	351	0	45	2021-01-10		1	3	1	1	2	4	1	2	2	4	0.745	0.745	NA	28614	19	15.714	909	0	0	1122.12	0.616	35.647	0	0	0.86										12001728	470.658		81857	3.21	0	5209.2
AUS	Oceania	Australia	1	352	0	45	2021-01-11		1	1	1	0	1	4	1	0	2	4	0.784	0.784	NA	28634	20	16.714	909	0	0	1122.91	0.655	35.647	0	0	0.86									77697	12079425	473.705	3.047	81918	3.212	0	4901.2
AUS	Oceania	Australia	1	353	0	45	2021-01-12		1	1	1	0	1	4	1	0	2	4	0.627	0.627	NA	28650	16	16.286	909	0	0	1123.54	0.639	35.647	0	0	0.84									60177	12139602	476.065	2.36	78419	3.075	0	4815.1
AUS	Oceania	Australia	1	354	0	45	2021-01-13		1	1	1	0	1	4	1	0	2	4	0.392	0.392	NA	28660	10	16.286	909	0	0	1123.93	0.639	35.647	0	0	0.82									69775	12209377	478.801	2.736	73919	2.899	0	4538.8
AUS	Oceania	Australia	1	355	0	45	2021-01-14		1	1	1	0	1	4	1	0	2	4	0.353	0.353	NA	28669	9	14	909	0	0	1124.28	0.549	35.647	0	0	0.81									63170	12272547	481.279	2.477	70387	2.76	0	5027.6
AUS	Oceania	Australia	1	356	0	45	2021-01-15		1	1	1	0	1	4	1	0	2	4	0.784	0.784	NA	28689	20	15.286	909	0	0	1125.06	0.599	35.647	0	0	0.82													66174	2.595	0	4329.1
AUS	Oceania	Australia	1	357	0	45	2021-01-16		1	1	1	0	1	4	1	0	2	4	0.745	0.745	NA	28708	19	16.143	909	0	0	1125.81	0.633	35.647	0	0	0.81													61960	2.43	0	3838.2
AUS	Oceania	Australia	1	358	0	45	2021-01-17		1	1	1	0	1	4	1	0	2	4	0.51	0.51	NA	28721	13	15.286	909	0	0	1126.32	0.599	35.647	0	0	0.77										12405954	486.51		57747	2.265	0	3777.8
AUS	Oceania	Australia	1	359	0	45	2021-01-18		1	1	1	0	1	4	1	0	2	4	0.392	0.392	NA	28731	10	13.857	909	0	0	1126.71	0.543	35.647	0	0	0.73									42020	12447974	488.158	1.648	52650	2.065	0	3799.5
AUS	Oceania	Australia	1	360	0	45	2021-01-19		1	1	1	0	1	4	1	0	2	4	0.353	0.353	NA	28740	9	12.857	909	0	0	1127.06	0.504	35.647	0	0	0.7									40980	12488954	489.765	1.607	49907	1.957	0	3881.7
AUS	Oceania	Australia	1	361	0	45	2021-01-20		1	1	1	0	1	4	1	0	2	4	0.353	0.353	NA	28749	9	12.714	909	0	0	1127.42	0.499	35.647	0	0	0.68													47494	1.863	0	3735.6
AUS	Oceania	Australia	1	362	0	45	2021-01-21		1	1	1	0	1	4	1	0	2	4	0.235	0.235	NA	28755	6	12.286	909	0	0	1127.65	0.482	35.647	0	0	0.66										12594719	493.913		46025	1.805	0	3746.1
AUS	Oceania	Australia	1	363	0	45	2021-01-22		1	1	1	0	1	4	1	0	2	4	0.196	0.196	NA	28760	5	10.143	909	0	0	1127.85	0.398	35.647	0	0	0.65													45860	1.798	0	4521.3
AUS	Oceania	Australia	1	364	0	45	2021-01-23		1	1	1	0	1	4	1	0	2	4	0.235	0.235	NA	28766	6	8.286	909	0	0	1128.08	0.325	35.647	0	0	0.66										12681350	497.31		45695	1.792	0	5514.7
AUS	Oceania	Australia	1	365	0	45	2021-01-24		1	1	1	0	1	4	1	0	2	4	0.431	0.431	NA	28777	11	8	909	0	0	1128.52	0.314	35.647	0	0	0.67													43951	1.724	0	5493.9
AUS	Oceania	Australia	1	366	0	45	2021-01-25		1	1	1	0	1	4	1	0	2	4	0.118	0.118	NA	28780	3	7	909	0	0	1128.63	0.275	35.647	0	0	0.67													42557	1.669	0	6079.6
AUS	Oceania	Australia	1	367	0	45	2021-01-26		1	1	1	0	1	4	1	0	2	4	0.235	0.235	NA	28786	6	6.571	909	0	0	1128.87	0.258	35.647	0	0	0.68										12778139	501.106		41312	1.62	0	6287
AUS	Oceania	Australia	1	368	0	45	2021-01-27		1	1	1	0	1	4	1	0	2	4	0.314	0.314	NA	28794	8	6.429	909	0	0	1129.18	0.252	35.647	0	0	0.7									36210	12814349	502.526	1.42	38930	1.527	0	6055.4
AUS	Oceania	Australia	1	369	0	45	2021-01-28		1	1	1	0	1	4	1	0	2	4	0.196	0.196	NA	28799	5	6.286	909	0	0	1129.38	0.246	35.647	0	0	0.71									33864	12848213	503.854	1.328	36213	1.42	0	5760.9
AUS	Oceania	Australia	1	370	0	45	2021-01-29		1	1	1	0	1	4	1	0	2	4	0.275	0.275	NA	28806	7	6.571	909	0	0	1129.65	0.258	35.647	0	0	0.74													34957	1.371	0	5319.9
AUS	Oceania	Australia	1	371	0	45	2021-01-30		1	1	1	0	1	4	1	0	2	4	0.196	0.196	NA	28811	5	6.429	909	0	0	1129.85	0.252	35.647	0	0	0.75													33701	1.322	0	5242
AUS	Oceania	Australia	1	372	0	45	2021-01-31		1	3	1	1	2	4	1	2	2	4	0.275	0.275	NA	28818	7	5.857	909	0	0	1130.12	0.23	35.647	0	0	0.77										12951776	507.915		34023	1.334	0	5808.9
AUS	Oceania	Australia	1	373	0	45	2021-02-01		3	3	1	1	2	4	1	2	2	4	0.196	0.196	NA	28823	5	6.143	909	0	0	1130.32	0.241	35.647	0	0	0.79									30319	12982095	509.104	1.189	33746	1.323	0	5493.4
AUS	Oceania	Australia	1	374	0	45	2021-02-02		3	3	1	1	2	4	1	2	2	4	0.235	0.235	NA	28829	6	6.143	909	0	0	1130.55	0.241	35.647	0	0	0.8									36352	13018447	510.53	1.426	34330	1.346	0	5588.5
AUS	Oceania	Australia	1	375	0	45	2021-02-03		3	3	1	1	2	4	1	2	2	4	0.353	0.353	NA	28838	9	6.286	909	0	0	1130.91	0.246	35.647	0	0	0.83									59220	13077667	512.852	2.322	37617	1.475	0	5984.3
AUS	Oceania	Australia	1	376	0	45	2021-02-04		3	3	1	1	2	4	1	2	2	4	0.157	0.157	NA	28842	4	6.143	909	0	0	1131.06	0.241	35.647	0	0	0.82													39358	1.543	0	6407
AUS	Oceania	Australia	1	377	0	45	2021-02-05		3	2	1	0	1	3	1	0	2	4	0.235	0.235	NA	28848	6	6	909	0	0	1131.3	0.235	35.647	0	0	0.84													41006	1.608	0	6834.3
AUS	Oceania	Australia	1	378	0	45	2021-02-06		3	2	1	0	1	3	1	0	2	4	0.118	0.118	NA	28851	3	5.714	909	0	0	1131.42	0.224	35.647	0	0	0.85													42654	1.673	0	7464.8
AUS	Oceania	Australia	1	379	0	45	2021-02-07		3	2	1	0	1	3	1	0	2	4	0.235	0.235	NA	28857	6	5.571	909	0	0	1131.65	0.218	35.647	0	0	0.89										13261889	520.077		44302	1.737	0	7952.3
AUS	Oceania	Australia	1	380	0	45	2021-02-08		1	2	1	0	1	3	1	0	2	4	0.118	0.118	NA	28860	3	5.286	909	0	0	1131.77	0.207	35.647	0	0	0.91													47407	1.859	0	8968.4
AUS	Oceania	Australia	1	381	0	45	2021-02-09		1	2	1	0	1	3	1	0	2	4	0.431	0.431	NA	28871	11	6	909	0	0	1132.2	0.235	35.647	0	0	0.96													49650	1.947	0	8275
AUS	Oceania	Australia	1	382	0	45	2021-02-10		1	2	1	0	1	3	1	0	2	4	0.314	0.314	NA	28879	8	5.857	909	0	0	1132.52	0.23	35.647	0	0	0.96										13418052	526.201		48626	1.907	0	8302.2
AUS	Oceania	Australia	1	383	0	45	2021-02-11		1	2	1	0	1	3	1	0	2	4	0.314	0.314	NA	28887	8	6.429	909	0	0	1132.83	0.252	35.647	0	0	0.94									60489	13478541	528.573	2.372	50688	1.988	0	7884.3
AUS	Oceania	Australia	1	384	0	45	2021-02-12		1	3	1	1	2	4	1	2	2	4	0.196	0.196	NA	28892	5	6.286	909	0	0	1133.03	0.246	35.647	0	0	0.91													51745	2.029	0	8231.8
AUS	Oceania	Australia	1	385	0	45	2021-02-13		1	3	1	1	2	4	1	2	2	4	0.235	0.235	NA	28898	6	6.714	909	0	0	1133.26	0.263	35.647	0	0	0.89													52803	2.071	0	7864.6
AUS	Oceania	Australia	1	386	0	45	2021-02-14		1	3	1	1	2	4	1	2	2	4	0.078	0.078	NA	28900	2	6.143	909	0	0	1133.34	0.241	35.647	0	0	0.86										13638907	534.862		53860	2.112	0	8767.7
AUS	Oceania	Australia	1	387	0	45	2021-02-15		3	3	1	1	2	4	1	2	2	4	0.196	0.196	NA	28905	5	6.429	909	0	0	1133.54	0.252	35.647	0	0	0.86									63576	13702483	537.355	2.493	55506	2.177	0	8633.7
AUS	Oceania	Australia	1	388	0	45	2021-02-16		3	3	1	1	2	4	1	2	2	4	0.235	0.235	NA	28911	6	5.714	909	0	0	1133.77	0.224	35.647	0	0	0.86									54959	13757442	539.51	2.155	55921	2.193	0	9786.7
AUS	Oceania	Australia	1	389	0	45	2021-02-17		3	3	1	1	2	4	1	2	2	4	0.039	0.039	NA	28912	1	4.714	909	0	0	1133.81	0.185	35.647	0	0	0.86									84860	13842302	542.838	3.328	60607	2.377	0	12856.8
AUS	Oceania	Australia	1	390	0	45	2021-02-18		1	2	1	0	1	4	1	0	2	4	0.235	0.235	NA	28918	6	4.429	909	0	0	1134.05	0.174	35.647	0	0	0.9									73162	13915464	545.707	2.869	62418	2.448	0	14093
AUS	Oceania	Australia	1	391	0	45	2021-02-19		1	2	1	0	1	4	1	0	2	4	0.078	0.078	NA	28920	2	4	909	0	0	1134.12	0.157	35.647	0	0	0.94													61369	2.407	0	15342.2
AUS	Oceania	Australia	1	392	0	45	2021-02-20		1	2	1	0	1	4	1	0	2	4	0.235	0.235	NA	28926	6	4	909	0	0	1134.36	0.157	35.647	0	0	1													60320	2.366	0	15080
AUS	Oceania	Australia	1	393	0	45	2021-02-21		1	2	1	0	1	4	1	0	2	4	0.157	0.157	NA	28930	4	4.286	909	0	0	1134.52	0.168	35.647	0	0	1.04										14053806	551.132		59271	2.324	0	13829
AUS	Oceania	Australia	1	394	0	45	2021-02-22	20	1	2	1	0	1	4	1	0	2	4	0.275	NA	0.275	28937	7	4.571	909	0	0	1134.79	0.179	35.647	0	0	1.09									36501	14090307	552.564	1.431	55403	2.173	0	12120.5
AUS	Oceania	Australia	1	395	0	45	2021-02-23	2879	1	2	1	0	1	4	1	0	2	4	0.078	NA	0.078	28939	2	4	909	0	0	1134.87	0.157	35.647	0	0	1.12									43521	14133828	554.27	1.707	53769	2.109	0	13442.2
AUS	Oceania	Australia	1	396	0	45	2021-02-24	6908	1	2	1	0	1	4	1	0	2	4	0.314	NA	0.314	28947	8	5	909	0	0	1135.18	0.196	35.647	0	0	1.19									56776	14190604	556.497	2.227	49757	1.951	0	9951.4
AUS	Oceania	Australia	1	397	0	45	2021-02-25	17500	1	2	1	0	1	4	1	0	2	4	0.392	NA	0.392	28957	10	5.571	909	0	0	1135.57	0.218	35.647	0	0	1.24									49940	14240544	558.455	1.958	46440	1.821	0	8336
AUS	Oceania	Australia	1	398	0	45	2021-02-26	25000	1	2	1	0	1	4	1	0	2	4	0.314	NA	0.314	28965	8	6.429	909	0	0	1135.89	0.252	35.647	0	0	1.26													45039	1.766	0	7005.6
AUS	Oceania	Australia	1	399	0	45	2021-02-27	30000	1	2	1	0	1	3	1	0	2	4	0.196	NA	0.196	28970	5	6.286	909	0	0	1136.08	0.246	35.647	0	0	1.26													43638	1.711	0	6942.1
AUS	Oceania	Australia	1	400	0	45	2021-02-28	31894	1	2	1	0	1	3	1	0	2	4	0.314	NA	0.314	28978	8	6.857	909	0	0	1136.4	0.269	35.647	0	0	1.28										14349465	562.727		42237	1.656	0	6159.7
AUS	Oceania	Australia	1	401	0	45	2021-03-01	33702	1	2	1	0	1	3	1	0	2	4	0.314	NA	0.314	28986	8	7	909	0	0	1136.71	0.275	35.647	0	0	1.29									24226	14373691	563.677	0.95	40483	1.588	0	5783.3
AUS	Oceania	Australia	1	402	0	45	2021-03-02	41907	1	2	1	0	1	3	1	0	2	4	0.392	NA	0.392	28996	10	8.143	909	0	0	1137.1	0.319	35.647	0	0	1.3									39974	14413665	565.244	1.568	39977	1.568	0	4909.4
AUS	Oceania	Australia	1	403	0	45	2021-03-03	50840	1	2	1	0	1	3	1	0	2	4	0.431	NA	0.431	29007	11	8.571	909	0	0	1137.54	0.336	35.647	0	0	1.31									52921	14466586	567.32	2.075	39426	1.546	0	4599.9
AUS	Oceania	Australia	1	404	0	45	2021-03-04	61008	1	2	1	0	1	3	1	0	2	4	0.549	NA	0.549	29021	14	9.143	909	0	0	1138.08	0.359	35.647	0	0	1.31									49049	14515635	569.243	1.923	39299	1.541	0	4298.3
AUS	Oceania	Australia	1	405	0	45	2021-03-05	71867	1	2	1	0	1	3	1	0	2	4	0.314	NA	0.314	29029	8	9.143	909	0	0	1138.4	0.359	35.647	0	0	1.28													39709	1.557	0	4343.1
AUS	Oceania	Australia	1	406	0	45	2021-03-06	76940	1	2	1	0	1	3	1	0	2	4	0.196	NA	0.196	29034	5	9.143	909	0	0	1138.59	0.359	35.647	0	0	1.27													40120	1.573	0	4388.1
AUS	Oceania	Australia	1	407	0	45	2021-03-07	81345	1	2	1	0	1	3	1	0	2	4	0.471	NA	0.471	29046	12	9.714	909	0	0	1139.06	0.381	35.647	0	0	1.28													40530	1.589	0	4172.3
AUS	Oceania	Australia	1	408	0	45	2021-03-08	86369	1	2	1	0	1	3	1	0	2	4	0.588	NA	0.588	29061	15	10.714	909	0	0	1139.65	0.42	35.647	0	0	1.28													42666	1.673	0	3982.3
AUS	Oceania	Australia	1	409	0	45	2021-03-09	94908	1	2	1	0	1	3	1	0	2	4	0.51	NA	0.51	29074	13	11.143	909	0	0	1140.16	0.437	35.647	0	0	1.25													42553	1.669	0	3818.8
AUS	Oceania	Australia	1	410	0	45	2021-03-10	106200	1	2	1	0	1	3	1	0	2	4	0.627	NA	0.627	29090	16	11.857	909	0	0	1140.79	0.465	35.647	0	0	1.22													40590	1.592	0	3423.3
AUS	Oceania	Australia	1	411	0	45	2021-03-11	125000	1	2	1	0	1	3	1	0	2	4	0.471	NA	0.471	29102	12	11.571	909	0	0	1141.26	0.454	35.647	0	0	1.17										14789896	579.999		39180	1.536	0	3386.1
AUS	Oceania	Australia	1	412	0	45	2021-03-12	135103	1	2	1	0	1	3	1	0	2	4	0.392	NA	0.392	29112	10	11.857	909	0	0	1141.65	0.465	35.647	0	0	1.14													38888	1.525	0	3279.8
AUS	Oceania	Australia	1	413	0	45	2021-03-13	159294	1	2	1	0	1	3	1	0	2	4	0.196	NA	0.196	29117	5	11.857	909	0	0	1141.85	0.465	35.647	0	0	1.11													38595	1.514	0	3255
AUS	Oceania	Australia	1	414	0	45	2021-03-14		1	2	1	0	1	3	1	0	2	4	0.51	NA	0.51	29130	13	12	909	0	0	1142.36	0.471	35.647	0	0	1.09										14901292	584.367		38302	1.502	0	3191.8
AUS	Oceania	Australia	1	415	0	45	2021-03-15		1	2	1	0	1	3	1	0	1	4	0.275	NA	0.275	29137	7	10.857	909	0	0	1142.63	0.426	35.647	0	0	1.08													38809	1.522	0	3574.6
AUS	Oceania	Australia	1	416	0	45	2021-03-16		1	2	1	0	1	3	1	0	1	4	0.667	NA	0.667	29154	17	11.429	909	0	0	1143.3	0.448	35.647	0	0	1.09													39316	1.542	0	3440
AUS	Oceania	Australia	1	417	0	45	2021-03-17		1	2	1	0	1	3	1	0	1	4	0.471	NA	0.471	29166	12	10.857	909	0	0	1143.77	0.426	35.647	0	0	1.06													39823	1.562	0	3668
AUS	Oceania	Australia	1	418	0	45	2021-03-18		1	2	1	0	1	3	1	0	1	4	0.667	NA	0.667	29183	17	11.571	909	0	0	1144.44	0.454	35.647	0	0	1.05										15072203	591.07		40330	1.582	0	3485.4
AUS	Oceania	Australia	1	419	0	45	2021-03-19		1	2	1	0	1	3	1	0	1	4	0.353	NA	0.353	29192	9	11.429	909	0	0	1144.79	0.448	35.647	0	0	1.01													40526	1.589	0	3545.9
AUS	Oceania	Australia	1	420	0	45	2021-03-20		1	2	1	0	1	3	1	0	1	4	0.157	NA	0.157	29196	4	11.286	909	0	0	1144.95	0.443	35.647	0	0	0.98													40723	1.597	0	3608.3
AUS	Oceania	Australia	1	421	0	45	2021-03-21		1	2	1	0	1	3	1	0	1	4	0.392	NA	0.392	29206	10	10.857	909	0	0	1145.34	0.426	35.647	0	0	0.96										15187732	595.6		40920	1.605	0	3769
AUS	Oceania	Australia	1	422	0	45	2021-03-22		1	2	1	0	1	3	1	0	1	4	0.196	NA	0.196	29211	5	10.571	909	0	0	1145.54	0.415	35.647	0	0	0.95									30548	15218280	596.798	1.198	39180	1.536	0	3706.4
AUS	Oceania	Australia	1	423	0	45	2021-03-23		1	2	1	0	1	3	1	0	1	4	0.392	NA	0.392	29221	10	9.571	909	0	0	1145.93	0.375	35.647	0	0	0.97													38597	1.514	0	4032.7
AUS	Oceania	Australia	1	424	0	45	2021-03-24		1	2	1	0	1	3	1	0	1	4	0.353	NA	0.353	29230	9	9.143	909	0	0	1146.28	0.359	35.647	0	0	1										15295578	599.829		38015	1.491	0	4157.8
AUS	Oceania	Australia	1	425	0	45	2021-03-25		1	2	1	0	1	3	1	0	1	4	0.353	NA	0.353	29239	9	8	909	0	0	1146.63	0.314	35.647	0	0	1.04									39005	15334583	601.359	1.53	37483	1.47	0	4685.4
AUS	Oceania	Australia	1	426	0	45	2021-03-26		1	2	1	0	1	3	1	0	2	4	0.51	NA	0.51	29252	13	8.571	909	0	0	1147.14	0.336	35.647	0	0	1.08													36928	1.448	0	4308.5
AUS	Oceania	Australia	1	427	0	45	2021-03-27		1	2	1	0	1	3	1	0	2	4	0.275	NA	0.275	29259	7	9	909	0	0	1147.42	0.353	35.647	0	0	1.11													36374	1.426	0	4041.6
AUS	Oceania	Australia	1	428	0	45	2021-03-28		1	2	1	0	1	3	1	0	2	4	0.667	NA	0.667	29276	17	10	909	0	0	1148.08	0.392	35.647	0	0	1.14										15438469	605.433		35820	1.405	0	3582
AUS	Oceania	Australia	1	429	0	45	2021-03-29		3	3	1	1	2	4	1	2	2	4	0.784	NA	0.784	29296	20	12.143	909	0	0	1148.87	0.476	35.647	0	0	1.13									45086	15483555	607.201	1.768	37896	1.486	0	3120.8
AUS	Oceania	Australia	1	430	0	45	2021-03-30		3	3	1	1	2	4	1	2	2	4	0.314	NA	0.314	29304	8	11.857	909	0	0	1149.18	0.465	35.647	0	0	1.08									44889	15528444	608.961	1.76	38788	1.521	0	3271.3
AUS	Oceania	Australia	1	431	0	45	2021-03-31		3	3	1	1	2	4	1	2	2	4	0.706	NA	0.706	29322	18	13.143	909	0	0	1149.89	0.515	35.647	0	0	1.06									84776	15613220	612.286	3.325	45377	1.779	0	3452.6
AUS	Oceania	Australia	1	432	0	45	2021-04-01		1	1	1	0	1	3	1	0	2	4	0.431	NA	0.431	29333	11	13.429	909	0	0	1150.32	0.527	35.647	0	0	1.02									85666	15698886	615.645	3.359	52043	2.041	0	3875.4
AUS	Oceania	Australia	1	433	0	45	2021-04-02		1	1	1	0	1	3	1	0	2	4	0.314	NA	0.314	29341	8	12.714	909	0	0	1150.63	0.499	35.647	0	0	0.99													54010	2.118	0	4248.1
AUS	Oceania	Australia	1	434	0	45	2021-04-03		1	1	1	0	1	3	1	0	2	4	0.275	NA	0.275	29348	7	12.714	909	0	0	1150.91	0.499	35.647	0	0	0.97													55977	2.195	0	4402.8
AUS	Oceania	Australia	1	435	0	45	2021-04-04		1	1	1	0	1	3	1	0	2	4	0.353	NA	0.353	29357	9	11.571	909	0	0	1151.26	0.454	35.647	0	0	0.95													57944	2.272	0	5007.7
AUS	Oceania	Australia	1	436	0	45	2021-04-05		1	1	1	0	1	3	1	0	2	4	0.314	NA	0.314	29365	8	9.857	909	0	0	1151.57	0.387	35.647	0	0	0.94										15892476	623.237		58417	2.291	0	5926.4
AUS	Oceania	Australia	1	437	0	45	2021-04-06		1	1	1	0	1	3	1	0	2	4	0.549	NA	0.549	29379	14	10.714	909	0	0	1152.12	0.42	35.647	0	0	0.95									28581	15921057	624.358	1.121	56088	2.2	0	5235
AUS	Oceania	Australia	1	438	0	45	2021-04-07		1	1	1	0	1	3	1	0	2	4	0.235	NA	0.235	29385	6	9	909	0	0	1152.36	0.353	35.647	0	0	0.95									32561	15953618	625.635	1.277	48628	1.907	0	5403.1
AUS	Oceania	Australia	1	439	0	45	2021-04-08		1	1	1	0	1	3	1	0	2	4	0.196	NA	0.196	29390	5	8.143	909	0	0	1152.55	0.319	35.647	0	0	0.98									44549	15998167	627.382	1.747	42754	1.677	0	5250.4
AUS	Oceania	Australia	1	440	0	45	2021-04-09		1	1	1	0	1	3	1	0	2	4	0.235	NA	0.235	29396	6	7.857	909	0	0	1152.79	0.308	35.647	0	0	1.04													41336	1.621	0	5261
AUS	Oceania	Australia	1	441	0	45	2021-04-10		1	1	1	0	1	3	1	0	2	4	0.353	NA	0.353	29405	9	8.143	909	0	0	1153.14	0.319	35.647	0	0	1.12													39917	1.565	0	4902
AUS	Oceania	Australia	1	442	0	45	2021-04-11		1	1	1	0	1	3	1	0	2	4	0.549	NA	0.549	29419	14	8.857	909	0	0	1153.69	0.347	35.647	0	0	1.19										16113569	631.908		38499	1.51	0	4346.7
AUS	Oceania	Australia	1	443	0	45	2021-04-12		1	1	1	0	1	3	1	0	2	4	0.392	NA	0.392	29429	10	9.143	910	1	0.143	1154.08	0.359	35.686	0.039	0.006	1.23									32317	16145886	633.175	1.267	36201	1.42	0	3959.4
AUS	Oceania	Australia	1	444	0	45	2021-04-13		1	1	1	0	1	3	1	0	2	4	0.824	NA	0.824	29450	21	10.143	910	0	0.143	1154.91	0.398	35.686	0	0.006	1.29									28512	16174398	634.293	1.118	36192	1.419	0	3568.2
AUS	Oceania	Australia	1	445	0	45	2021-04-14		1	1	1	0	1	3	1	0	2	4	0.745	NA	0.745	29469	19	12	910	0	0.143	1155.65	0.471	35.686	0	0.006	1.31									45793	16220191	636.089	1.796	38082	1.493	0	3173.5
AUS	Oceania	Australia	1	446	0	45	2021-04-15		0	1	0	0	1	3	1	0	2	4	0.588	NA	0.588	29484	15	13.429	910	0	0.143	1156.24	0.527	35.686	0	0.006	1.31									44406	16264597	637.83	1.741	38061	1.493	0	2834.2
AUS	Oceania	Australia	1	447	0	45	2021-04-16		0	1	0	0	1	3	1	0	2	4	0.588	NA	0.588	29499	15	14.714	910	0	0.143	1156.83	0.577	35.686	0	0.006	1.32													36988	1.451	0	2513.8
AUS	Oceania	Australia	1	448	0	45	2021-04-17		0	1	0	0	1	3	1	0	2	4	0.784	NA	0.784	29519	20	16.286	910	0	0.143	1157.61	0.639	35.686	0	0.006	1.33													35914	1.408	0	2205.2
AUS	Oceania	Australia	1	449	0	45	2021-04-18		0	1	0	0	1	3	1	0	2	4	0.549	NA	0.549	29533	14	16.286	910	0	0.143	1158.16	0.639	35.686	0	0.006	1.31										16357455	641.472		34841	1.366	0	2139.3
AUS	Oceania	Australia	1	450	0	45	2021-04-19		0	1	0	0	1	3	1	0	1	4	0.902	NA	0.902	29556	23	18.143	910	0	0	1159.06	0.711	35.686	0	0	1.31									28648	16386103	642.595	1.123	34317	1.346	0.001	1891.5
AUS	Oceania	Australia	1	451	0	45	2021-04-20		0	1	0	0	1	3	1	0	1	4	0.784	NA	0.784	29576	20	18	910	0	0	1159.85	0.706	35.686	0	0	1.3									27878	16413981	643.689	1.093	34226	1.342	0.001	1901.4
AUS	Oceania	Australia	1	452	0	45	2021-04-21		0	1	0	0	1	3	1	0	1	4	0.706	NA	0.706	29594	18	17.857	910	0	0	1160.55	0.7	35.686	0	0	1.3									37749	16451730	645.169	1.48	33077	1.297	0.001	1852.3
AUS	Oceania	Australia	1	453	0	45	2021-04-22		0	1	0	0	1	3	1	0	1	4	1.725	NA	1.725	29638	44	22	910	0	0	1162.28	0.863	35.686	0	0	1.32									37186	16488916	646.627	1.458	32046	1.257	0.001	1456.6
AUS	Oceania	Australia	1	454	0	45	2021-04-23		0	1	0	0	1	3	1	0	1	4	0.588	NA	0.588	29653	15	22	910	0	0	1162.87	0.863	35.686	0	0	1.26									33457	16522373	647.939	1.312	32403	1.271	0.001	1472.9
AUS	Oceania	Australia	1	455	0	45	2021-04-24		3	3	1	1	2	4	1	2	2	4	0.392	NA	0.392	29663	10	20.571	910	0	0	1163.26	0.807	35.686	0	0	1.21													32401	1.271	0.001	1575.1
AUS	Oceania	Australia	1	456	0	45	2021-04-25		3	3	1	1	2	4	1	2	2	4	0.667	NA	0.667	29680	17	21	910	0	0	1163.93	0.824	35.686	0	0	1.19													32398	1.271	0.001	1542.8
AUS	Oceania	Australia	1	457	0	45	2021-04-26		3	3	1	1	2	4	1	2	2	4	1.451	NA	1.451	29717	37	23	910	0	0	1165.38	0.902	35.686	0	0	1.19										16615179	651.579		32725	1.283	0.001	1422.8
AUS	Oceania	Australia	1	458	0	45	2021-04-27		2	2	1	0	1	3	1	0	2	4	1.294	NA	1.294	29750	33	24.857	910	0	0	1166.67	0.975	35.686	0	0	1.14									71455	16686634	654.381	2.802	38950	1.527	0.001	1567
AUS	Oceania	Australia	1	459	0	45	2021-04-28		2	2	1	0	1	3	1	0	2	4	0.902	NA	0.902	29773	23	25.571	910	0	0	1167.57	1.003	35.686	0	0	1.08									59461	16746095	656.713	2.332	42052	1.649	0.001	1644.5
AUS	Oceania	Australia	1	460	0	45	2021-04-29		2	2	1	0	1	3	1	0	2	4	0.98	NA	0.98	29798	25	22.857	910	0	0	1168.55	0.896	35.686	0	0	1.02									50422	16796517	658.69	1.977	43943	1.723	0.001	1922.5
AUS	Oceania	Australia	1	461	0	45	2021-04-30		2	2	1	0	1	3	1	0	2	4	0.51	NA	0.51	29811	13	22.571	910	0	0	1169.06	0.885	35.686	0	0	0.97													44432	1.742	0.001	1968.5
AUS	Oceania	Australia	1	462	0	45	2021-05-01		0	1	0	0	1	3	1	0	2	4	0.51	NA	0.51	29824	13	23	910	0	0	1169.57	0.902	35.686	0	0	0.92													45281	1.776	0.001	1968.7
AUS	Oceania	Australia	1	463	0	45	2021-05-02		0	2	0	0	1	3	1	0	2	4	0.549	NA	0.549	29838	14	22.571	910	0	0	1170.12	0.885	35.686	0	0	0.88										16907151	663.029		46130	1.809	0	2043.8
AUS	Oceania	Australia	1	464	0	45	2021-05-03		0	2	0	0	1	3	1	0	2	4	0.471	NA	0.471	29850	12	19	910	0	0	1170.59	0.745	35.686	0	0	0.84									39065	16946216	664.561	1.532	47291	1.855	0	2489
AUS	Oceania	Australia	1	465	0	45	2021-05-04		0	2	0	0	1	3	1	0	2	4	0.588	NA	0.588	29865	15	16.429	910	0	0	1171.18	0.644	35.686	0	0	0.83									30733	16976949	665.766	1.205	41474	1.626	0	2524.4
AUS	Oceania	Australia	1	466	0	45	2021-05-05		0	2	0	0	1	3	1	0	2	4	0.745	NA	0.745	29884	19	15.857	910	0	0	1171.93	0.622	35.686	0	0	0.84									53237	17030186	667.854	2.088	40584	1.592	0	2559.4
AUS	Oceania	Australia	1	467	0	45	2021-05-06		0	2	0	0	1	3	1	0	2	4	0.353	NA	0.353	29893	9	13.571	910	0	0	1172.28	0.532	35.686	0	0	0.83									50635	17080821	669.839	1.986	40615	1.593	0	2992.8
AUS	Oceania	Australia	1	468	0	45	2021-05-07		0	2	0	0	1	3	1	0	2	4	0.51	NA	0.51	29906	13	13.571	910	0	0	1172.79	0.532	35.686	0	0	0.85													42027	1.648	0	3096.8
AUS	Oceania	Australia	1	469	0	45	2021-05-08												0.627	NA	0.627	29922	16	14	910	0	0	1173.42	0.549	35.686	0	0	0.87													43439	1.703	0	3102.8
AUS	Oceania	Australia	1	470	0	45	2021-05-09												0.353	NA	0.353	29931	9	13.286	910	0	0	1173.77	0.521	35.686	0	0	0.86										17221109	675.341		44851	1.759	0	3375.8
AUS	Oceania	Australia	1	471	0	45	2021-05-10												0.275	NA	0.275	29938	7	12.571	910	0	0	1174.05	0.493	35.686	0	0										38739	17259848	676.86	1.519	44805	1.757	0	3564.2
JPN	Asia	Japan	2	1	0	100	2020-01-22		0	0	0	0	0	0	0	0	0	1	0	0	NA	2						0.016
JPN	Asia	Japan	2	2	0	100	2020-01-23		0	0	0	0	0	0	0	0	0	1	0	0	NA	2	0					0.016
JPN	Asia	Japan	2	3	0	100	2020-01-24		0	0	0	0	0	0	0	0	0	1	0	0	NA	2	0					0.016
JPN	Asia	Japan	2	4	0	100	2020-01-25		0	0	0	0	0	0	0	0	0	1	0	0	NA	2	0					0.016
JPN	Asia	Japan	2	5	0	100	2020-01-26		0	0	0	0	0	0	0	0	0	1	0.016	0.016	NA	4	2					0.032
JPN	Asia	Japan	2	6	0	100	2020-01-27		0	0	0	0	0	0	0	0	0	1	0	0	NA	4	0					0.032
JPN	Asia	Japan	2	7	0	100	2020-01-28		0	0	0	0	0	0	0	0	0	1	0.024	0.024	NA	7	3	0.714			0	0.055	0.006			0
JPN	Asia	Japan	2	8	0	100	2020-01-29		0	0	0	0	0	0	0	0	0	1	0	0	NA	7	0	0.714			0	0.055	0.006			0
JPN	Asia	Japan	2	9	0	100	2020-01-30		0	0	0	0	0	0	0	0	0	1	0.032	0.032	NA	11	4	1.286			0	0.087	0.01			0
JPN	Asia	Japan	2	10	0	100	2020-01-31		0	0	0	0	0	0	0	0	0	1	0.032	0.032	NA	15	4	1.857			0	0.119	0.015			0
JPN	Asia	Japan	2	11	0	100	2020-02-01		0	0	0	0	0	0	0	0	0	3	0.04	0.04	NA	20	5	2.571			0	0.158	0.02			0
JPN	Asia	Japan	2	12	0	100	2020-02-02		0	0	0	0	0	0	0	0	0	3	0	0	NA	20	0	2.286			0	0.158	0.018			0
JPN	Asia	Japan	2	13	0	100	2020-02-03		0	0	0	0	0	0	0	0	0	3	0	0	NA	20	0	2.286			0	0.158	0.018			0
JPN	Asia	Japan	2	14	0	100	2020-02-04		0	0	0	0	0	0	0	0	0	3	0.016	0.016	NA	22	2	2.143			0	0.174	0.017			0
JPN	Asia	Japan	2	15	0	100	2020-02-05		0	0	0	0	0	0	0	0	0	3	0.008	0.008	NA	23	1	2.286			0	0.182	0.018			0										4	4	0	0
JPN	Asia	Japan	2	16	0	100	2020-02-06		0	0	0	0	0	0	0	0	0	3	0	0	NA	23	0	1.714			0	0.182	0.014			0										19	23	0	0
JPN	Asia	Japan	2	17	0	100	2020-02-07		0	0	0	0	0	0	0	0	0	3	0	0	NA	23	0	1.143			0	0.182	0.009			0										9	32	0	0
JPN	Asia	Japan	2	18	0	100	2020-02-08		0	0	0	0	0	0	0	0	0	3	0.008	0.008	NA	24	1	0.571			0	0.19	0.005			0										4	36	0	0
JPN	Asia	Japan	2	19	0	100	2020-02-09		0	0	0	0	0	0	0	0	0	3	0	0	NA	24	0	0.571			0	0.19	0.005			0										10	46	0	0
JPN	Asia	Japan	2	20	0	100	2020-02-10		0	0	0	0	0	0	0	0	0	3	0.016	0.016	NA	26	2	0.857			0	0.206	0.007			0										12	58	0	0
JPN	Asia	Japan	2	21	0	100	2020-02-11		0	0	0	0	0	0	0	0	0	3	0.008	0.008	NA	27	1	0.714			0	0.213	0.006			0										4	62	0	0
JPN	Asia	Japan	2	22	0	100	2020-02-12		0	0	0	0	0	0	0	0	0	3	0.008	0.008	NA	28	1	0.714			0	0.221	0.006			0										10	72	0.001	0	10	0	0.071	14
JPN	Asia	Japan	2	23	0	100	2020-02-13		0	0	0	0	0	0	0	0	0	3	0.04	0.04	NA	33	5	1.429	1	1	0.143	0.261	0.011	0.008	0.008	0.001										16	88	0.001	0	9	0	0.159	6.3
JPN	Asia	Japan	2	24	0	100	2020-02-14		0	0	0	0	0	0	0	0	0	3	0.079	0.079	NA	43	10	2.857	1	0	0.143	0.34	0.023	0.008	0	0.001										43	131	0.001	0	14	0	0.204	4.9
JPN	Asia	Japan	2	25	0	100	2020-02-15		0	0	0	0	0	0	0	0	0	3	0.087	0.087	NA	54	11	4.286	1	0	0.143	0.427	0.034	0.008	0	0.001										86	217	0.002	0.001	26	0	0.165	6.1
JPN	Asia	Japan	2	26	0	100	2020-02-16		0	0	0	0	0	0	0	0	0	3	0.047	0.047	NA	60	6	5.143	1	0	0.143	0.474	0.041	0.008	0	0.001										65	282	0.002	0.001	34	0	0.151	6.6
JPN	Asia	Japan	2	27	0	100	2020-02-17		0	0	0	0	0	0	0	0	0	3	0.055	0.055	NA	67	7	5.857	1	0	0.143	0.53	0.046	0.008	0	0.001										113	395	0.003	0.001	48	0	0.122	8.2
JPN	Asia	Japan	2	28	0	100	2020-02-18		0	0	0	0	0	0	0	0	0	3	0.095	0.095	NA	79	12	7.429	2	1	0.286	0.625	0.059	0.016	0.008	0.002										9	404	0.003	0	49	0	0.152	6.6
JPN	Asia	Japan	2	29	0	100	2020-02-19		0	0	0	0	0	0	0	0	0	3	0.047	0.047	NA	85	6	8.143	2	0	0.286	0.672	0.064	0.016	0	0.002										71	475	0.004	0.001	58	0	0.14	7.1
JPN	Asia	Japan	2	30	0	100	2020-02-20		0	0	0	0	1	0	0	0	0	3	0.079	0.079	NA	95	10	8.857	2	0	0.143	0.751	0.07	0.016	0	0.001										90	565	0.004	0.001	68	0.001	0.13	7.7
JPN	Asia	Japan	2	31	0	100	2020-02-21		0	0	0	0	1	0	0	0	0	3	0.134	0.134	NA	112	17	9.857	2	0	0.143	0.886	0.078	0.016	0	0.001										85	650	0.005	0.001	74	0.001	0.133	7.5
JPN	Asia	Japan	2	32	0	100	2020-02-22		0	0	0	0	1	0	0	0	0	3	0.198	0.198	NA	137	25	11.857	2	0	0.143	1.083	0.094	0.016	0	0.001	1.2									96	746	0.006	0.001	76	0.001	0.156	6.4
JPN	Asia	Japan	2	33	0	100	2020-02-23		0	0	0	0	1	0	0	0	0	3	0.095	0.095	NA	149	12	12.714	2	0	0.143	1.178	0.101	0.016	0	0.001	1.15									39	785	0.006	0	72	0.001	0.177	5.7
JPN	Asia	Japan	2	34	0	100	2020-02-24		0	0	0	0	1	0	0	0	0	3	0.087	0.087	NA	160	11	13.286	2	0	0.143	1.265	0.105	0.016	0	0.001	1.11									104	889	0.007	0.001	71	0.001	0.187	5.3
JPN	Asia	Japan	2	35	0	100	2020-02-25		0	1	0	0	1	0	0	0	1	3	0.103	0.103	NA	173	13	13.429	3	1	0.143	1.368	0.106	0.024	0.008	0.001	1.08									44	933	0.007	0	76	0.001	0.177	5.7
JPN	Asia	Japan	2	36	0	100	2020-02-26		0	1	0	0	1	0	0	0	1	3	0.15	0.15	NA	192	19	15.286	3	0	0.143	1.518	0.121	0.024	0	0.001	1.08									168	1101	0.009	0.001	89	0.001	0.172	5.8
JPN	Asia	Japan	2	37	0	100	2020-02-27		0	1	0	0	1	0	0	0	1	3	0.206	0.206	NA	218	26	17.571	4	1	0.286	1.724	0.139	0.032	0.008	0.002	1.1									151	1252	0.01	0.001	98	0.001	0.179	5.6
JPN	Asia	Japan	2	38	0	100	2020-02-28		0	1	0	0	1	0	0	0	1	3	0.142	0.142	NA	236	18	17.714	5	1	0.429	1.866	0.14	0.04	0.008	0.003	1.08									130	1382	0.011	0.001	105	0.001	0.169	5.9
JPN	Asia	Japan	2	39	0	100	2020-02-29		0	1	0	0	1	0	0	0	1	3	0.071	0.071	NA	245	9	15.429	6	1	0.571	1.937	0.122	0.047	0.008	0.005	1.1									178	1560	0.012	0.001	116	0.001	0.133	7.5
JPN	Asia	Japan	2	40	0	100	2020-03-01		0	1	0	0	1	0	0	0	1	3	0.111	0.111	NA	259	14	15.714	6	0	0.571	2.048	0.124	0.047	0	0.005	1.21									96	1656	0.013	0.001	124	0.001	0.127	7.9
JPN	Asia	Japan	2	41	0	100	2020-03-02		3	1	1	0	1	0	0	0	1	3	0.15	0.15	NA	278	19	16.857	6	0	0.571	2.198	0.133	0.047	0	0.005	1.33									71	1727	0.014	0.001	120	0.001	0.14	7.1
JPN	Asia	Japan	2	42	0	100	2020-03-03		3	1	1	0	1	0	0	0	1	3	0.158	0.158	NA	298	20	17.857	6	0	0.429	2.356	0.141	0.047	0	0.003	1.41									153	1880	0.015	0.001	135	0.001	0.132	7.6
JPN	Asia	Japan	2	43	0	100	2020-03-04		3	1	1	0	1	0	0	0	1	3	0.277	0.277	NA	333	35	20.143	7	1	0.571	2.633	0.159	0.055	0.008	0.005	1.51									3940	5820	0.046	0.031	674	0.005	0.03	33.5
JPN	Asia	Japan	2	44	0	100	2020-03-05		3	1	1	0	1	0	0	0	1	3	0.253	0.253	NA	365	32	21	7	0	0.429	2.886	0.166	0.055	0	0.003	1.57									699	6519	0.052	0.006	752	0.006	0.028	35.8
JPN	Asia	Japan	2	45	0	100	2020-03-06		3	1	1	0	1	0	0	0	1	3	0.435	0.435	NA	420	55	26.286	7	0	0.286	3.321	0.208	0.055	0	0.002	1.64									553	7072	0.056	0.004	813	0.006	0.032	30.9
JPN	Asia	Japan	2	46	0	100	2020-03-07		3	1	1	0	1	0	0	0	1	3	0.364	0.364	NA	466	46	31.571	7	0	0.143	3.684	0.25	0.055	0	0.001	1.61									147	7219	0.057	0.001	808	0.006	0.039	25.6
JPN	Asia	Japan	2	47	0	100	2020-03-08		3	1	1	0	1	0	0	0	1	3	0.261	0.261	NA	499	33	34.286	8	1	0.286	3.945	0.271	0.063	0.008	0.002	1.56									110	7329	0.058	0.001	810	0.006	0.042	23.6
JPN	Asia	Japan	2	48	0	100	2020-03-09		3	1	1	0	1	0	0	0	1	2	0.221	0.221	NA	527	28	35.571	10	2	0.571	4.167	0.281	0.079	0.016	0.005	1.52									1314	8643	0.068	0.01	988	0.008	0.036	27.8
JPN	Asia	Japan	2	49	0	100	2020-03-10		3	1	1	0	1	0	0	0	1	2	0.459	0.459	NA	585	58	41	13	3	1	4.625	0.324	0.103	0.024	0.008	1.49									424	9067	0.072	0.003	1027	0.008	0.04	25
JPN	Asia	Japan	2	50	0	100	2020-03-11		3	1	1	0	1	0	0	0	1	2	0.435	0.435	NA	640	55	43.857	15	2	1.143	5.06	0.347	0.119	0.016	0.009	1.41									181	9248	0.073	0.001	490	0.004	0.09	11.2
JPN	Asia	Japan	2	51	0	100	2020-03-12		3	1	1	0	1	0	0	0	1	2	0.443	0.443	NA	696	56	47.286	19	4	1.714	5.503	0.374	0.15	0.032	0.014	1.32									1855	11103	0.088	0.015	655	0.005	0.072	13.9
JPN	Asia	Japan	2	52	0	100	2020-03-13		3	1	1	0	1	0	0	0	1	2	0.293	0.293	NA	733	37	44.714	21	2	2	5.796	0.354	0.166	0.016	0.016	1.23									859	11962	0.095	0.007	699	0.006	0.064	15.6
JPN	Asia	Japan	2	53	0	100	2020-03-14		3	1	1	0	1	0	0	0	1	2	0.49	0.49	NA	795	62	47	22	1	2.143	6.286	0.372	0.174	0.008	0.017	1.21									107	12069	0.095	0.001	693	0.005	0.068	14.7
JPN	Asia	Japan	2	54	0	100	2020-03-15		3	1	1	0	1	0	0	0	1	2	0.245	0.245	NA	826	31	46.714	24	2	2.286	6.531	0.369	0.19	0.016	0.018	1.15									42	12111	0.096	0	683	0.005	0.068	14.6
JPN	Asia	Japan	2	55	0	100	2020-03-16		3	1	1	0	1	0	0	0	1	2	0.134	0.134	NA	843	17	45.143	30	6	2.857	6.665	0.357	0.237	0.047	0.023	1.11									2083	14194	0.112	0.016	793	0.006	0.057	17.6
JPN	Asia	Japan	2	56	0	100	2020-03-17		3	1	1	0	1	0	0	0	1	2	0.395	0.395	NA	893	50	44	30	0	2.429	7.061	0.348	0.237	0	0.019	1.1									203	14397	0.114	0.002	761	0.006	0.058	17.3
JPN	Asia	Japan	2	57	0	100	2020-03-18		3	1	1	0	1	0	0	0	1	2	0.277	0.277	NA	928	35	41.143	32	2	2.429	7.337	0.325	0.253	0.016	0.019	1.07													985	0.008	0.042	23.9
JPN	Asia	Japan	2	58	0	100	2020-03-19		3	1	1	0	1	0	0	0	1	2	0.316	0.316	NA	968	40	38.857	33	1	2	7.654	0.307	0.261	0.008	0.016	1.1									3490	17887	0.141	0.028	969	0.008	0.04	24.9
JPN	Asia	Japan	2	59	0	100	2020-03-20		3	1	1	0	1	0	0	0	1	2	0.427	0.427	NA	1022	54	41.286	34	1	1.857	8.081	0.326	0.269	0.008	0.015	1.17									119	18006	0.142	0.001	863	0.007	0.048	20.9
JPN	Asia	Japan	2	60	0	100	2020-03-21		3	1	1	0	1	0	0	0	1	2	0.293	0.293	NA	1059	37	37.714	36	2	2	8.373	0.298	0.285	0.016	0.016	1.22									132	18138	0.143	0.001	867	0.007	0.043	23
JPN	Asia	Japan	2	61	0	100	2020-03-22		3	1	1	0	1	0	0	0	1	2	0.356	0.356	NA	1104	45	39.714	40	4	2.286	8.729	0.314	0.316	0.032	0.018	1.36									56	18194	0.144	0	869	0.007	0.046	21.9
JPN	Asia	Japan	2	62	0	100	2020-03-23		3	1	1	0	1	0	0	0	1	2	0.316	0.316	NA	1144	40	43	41	1	1.571	9.045	0.34	0.324	0.008	0.012	1.5									3862	22056	0.174	0.031	1123	0.009	0.038	26.1
JPN	Asia	Japan	2	63	0	100	2020-03-24		3	1	1	0	1	0	0	0	1	2	0.577	0.577	NA	1217	73	46.286	42	1	1.714	9.622	0.366	0.332	0.008	0.014	1.61													1142	0.009	0.041	24.7
JPN	Asia	Japan	2	64	0	100	2020-03-25		3	1	1	0	1	0	0	0	1	2	0.767	0.767	NA	1314	97	55.143	45	3	1.857	10.389	0.436	0.356	0.024	0.015	1.73									674	22730	0.18	0.005	941	0.007	0.059	17.1
JPN	Asia	Japan	2	65	0	100	2020-03-26		3	1	1	0	1	0	0	0	1	2	0.806	0.806	NA	1416	102	64	47	2	2	11.196	0.506	0.372	0.016	0.016	1.83									1805	24535	0.194	0.014	950	0.008	0.067	14.8
JPN	Asia	Japan	2	66	0	100	2020-03-27		3	1	1	0	1	0	0	0	1	2	0.901	0.901	NA	1530	114	72.571	53	6	2.714	12.097	0.574	0.419	0.047	0.021	1.92									1442	25977	0.205	0.011	1139	0.009	0.064	15.7
JPN	Asia	Japan	2	67	0	100	2020-03-28		3	1	1	0	1	0	0	0	1	2	1.566	1.566	NA	1728	198	95.571	56	3	2.857	13.663	0.756	0.443	0.024	0.023	2.02									296	26273	0.208	0.002	1162	0.009	0.082	12.2
JPN	Asia	Japan	2	68	0	100	2020-03-29		3	1	1	0	1	0	0	0	1	2	1.415	1.415	NA	1907	179	114.714	63	7	3.286	15.078	0.907	0.498	0.055	0.026	2.03									206	26479	0.209	0.002	1184	0.009	0.097	10.3
JPN	Asia	Japan	2	69	0	100	2020-03-30		3	1	1	0	1	0	0	0	1	2	0.743	0.743	NA	2001	94	122.429	65	2	3.429	15.821	0.968	0.514	0.016	0.027	2									3481	29960	0.237	0.028	1129	0.009	0.108	9.2
JPN	Asia	Japan	2	70	0	100	2020-03-31		3	1	1	0	1	0	0	0	1	2	2.008	2.008	NA	2255	254	148.286	67	2	3.571	17.829	1.172	0.53	0.016	0.028	2.02									1914	31874	0.252	0.015	1354	0.011	0.11	9.1
JPN	Asia	Japan	2	71	0	100	2020-04-01		3	1	1	0	1	0	0	0	1	2	2.214	2.214	NA	2535	280	174.429	72	5	3.857	20.043	1.379	0.569	0.04	0.03	1.98													1641	0.013	0.106	9.4
JPN	Asia	Japan	2	72	0	100	2020-04-02		3	1	1	0	1	0	0	0	1	2	2.238	2.238	NA	2818	283	200.286	75	3	4	22.281	1.584	0.593	0.024	0.032	1.93									4685	36559	0.289	0.037	1718	0.014	0.117	8.6
JPN	Asia	Japan	2	73	0	100	2020-04-03		3	1	1	0	1	0	0	0	1	3	2.657	2.657	NA	3154	336	232	81	6	4	24.937	1.834	0.64	0.047	0.032	1.88									3305	39864	0.315	0.026	1984	0.016	0.117	8.6
JPN	Asia	Japan	2	74	0	100	2020-04-04		3	1	1	0	1	0	0	0	1	3	2.933	2.933	NA	3525	371	256.714	87	6	4.429	27.871	2.03	0.688	0.047	0.035	1.82									271	40135	0.317	0.002	1980	0.016	0.13	7.7
JPN	Asia	Japan	2	75	0	100	2020-04-05		3	1	1	0	1	0	0	0	1	3	2.775	2.775	NA	3876	351	281.286	93	6	4.286	30.646	2.224	0.735	0.047	0.034	1.78									218	40353	0.319	0.002	1982	0.016	0.142	7
JPN	Asia	Japan	2	76	0	100	2020-04-06		3	1	1	0	1	0	0	0	1	3	1.85	1.85	NA	4110	234	301.286	96	3	4.429	32.496	2.382	0.759	0.024	0.035	1.73									7876	48229	0.381	0.062	2610	0.021	0.115	8.7
JPN	Asia	Japan	2	77	0	100	2020-04-07		3	1	1	0	1	0	0	1	1	3	2.965	2.965	NA	4485	375	318.571	98	2	4.429	35.461	2.519	0.775	0.016	0.035	1.7									4544	52773	0.417	0.036	2986	0.024	0.107	9.4
JPN	Asia	Japan	2	78	0	100	2020-04-08		3	1	1	0	1	0	0	1	1	3	4.23	4.23	NA	5020	535	355	105	7	4.714	39.691	2.807	0.83	0.055	0.037	1.71									1383	54156	0.428	0.011	2848	0.023	0.125	8
JPN	Asia	Japan	2	79	0	100	2020-04-09		3	1	1	0	1	0	0	1	1	3	4.697	4.697	NA	5614	594	399.429	113	8	5.429	44.388	3.158	0.893	0.063	0.043	1.68									2841	56997	0.451	0.022	2920	0.023	0.137	7.3
JPN	Asia	Japan	2	80	0	100	2020-04-10		3	1	1	0	1	0	0	1	1	3	5.029	5.029	NA	6250	636	442.286	125	12	6.286	49.416	3.497	0.988	0.095	0.05	1.62									5389	62386	0.493	0.043	3217	0.025	0.137	7.3
JPN	Asia	Japan	2	81	0	100	2020-04-11		3	1	1	0	1	0	0	1	1	3	5.543	5.543	NA	6951	701	489.429	138	13	7.286	54.959	3.87	1.091	0.103	0.058	1.53									1644	64030	0.506	0.013	3414	0.027	0.143	7
JPN	Asia	Japan	2	82	0	100	2020-04-12		3	1	1	0	1	0	0	1	1	3	4.127	4.127	NA	7473	522	513.857	147	9	7.714	59.086	4.063	1.162	0.071	0.061	1.43									57	64087	0.507	0	3391	0.027	0.152	6.6
JPN	Asia	Japan	2	83	0	100	2020-04-13		3	1	1	0	1	0	0	1	1	3	2.372	2.372	NA	7773	300	523.286	156	9	8.571	61.458	4.137	1.233	0.071	0.068	1.33									9252	73339	0.58	0.073	3587	0.028	0.146	6.9
JPN	Asia	Japan	2	84	0	100	2020-04-14		3	1	1	0	1	0	0	1	1	3	3.985	3.985	NA	8277	504	541.714	170	14	10.286	65.443	4.283	1.344	0.111	0.081	1.25									8255	81594	0.645	0.065	4117	0.033	0.132	7.6
JPN	Asia	Japan	2	85	0	100	2020-04-15		3	1	1	0	1	0	0	1	1	3	4.412	4.412	NA	8835	558	545	186	16	11.571	69.855	4.309	1.471	0.127	0.091	1.19									693	82287	0.651	0.005	4019	0.032	0.136	7.4
JPN	Asia	Japan	2	86	0	100	2020-04-16		3	1	1	0	1	0	0	1	1	3	4.451	4.451	NA	9398	563	540.571	204	18	13	74.306	4.274	1.613	0.142	0.103	1.14									5325	87612	0.693	0.042	4374	0.035	0.124	8.1
JPN	Asia	Japan	2	87	0	100	2020-04-17		3	1	1	0	1	0	0	1	1	3	4.428	4.428	NA	9958	560	529.714	217	13	13.143	78.734	4.188	1.716	0.103	0.104	1.09									4149	91761	0.726	0.033	4196	0.033	0.126	7.9
JPN	Asia	Japan	2	88	0	100	2020-04-18		3	1	1	0	1	0	0	1	1	3	4.665	4.665	NA	10548	590	513.857	236	19	14	83.399	4.063	1.866	0.15	0.111	1.04									1004	92765	0.733	0.008	4105	0.032	0.125	8
JPN	Asia	Japan	2	89	0	100	2020-04-19		3	1	1	0	1	0	0	1	1	3	2.894	2.894	NA	10914	366	491.571	255	19	15.429	86.293	3.887	2.016	0.15	0.122	1									2953	95718	0.757	0.023	4519	0.036	0.109	9.2
JPN	Asia	Japan	2	90	0	100	2020-04-20		3	1	1	0	1	0	0	1	1	3	2.72	2.72	NA	11258	344	497.857	275	20	17	89.013	3.936	2.174	0.158	0.134	0.96									6816	102534	0.811	0.054	4171	0.033	0.119	8.4
JPN	Asia	Japan	2	91	0	100	2020-04-21		3	1	1	0	1	0	0	1	1	3	3.028	3.028	NA	11641	383	480.571	303	28	19	92.041	3.8	2.396	0.221	0.15	0.9									5542	108076	0.855	0.044	3783	0.03	0.127	7.9
JPN	Asia	Japan	2	92	0	100	2020-04-22		3	1	1	0	1	0	0	1	1	3	3.131	3.131	NA	12037	396	457.429	323	20	19.571	95.172	3.617	2.554	0.158	0.155	0.86									4415	112491	0.889	0.035	4315	0.034	0.106	9.4
JPN	Asia	Japan	2	93	0	100	2020-04-23		3	1	1	0	1	0	0	1	1	3	3.416	3.416	NA	12469	432	438.714	351	28	21	98.588	3.469	2.775	0.221	0.166	0.82									5349	117840	0.932	0.042	4318	0.034	0.102	9.8
JPN	Asia	Japan	2	94	0	100	2020-04-24		3	1	1	0	1	0	0	1	1	3	3.044	3.044	NA	12854	385	413.714	360	9	20.429	101.632	3.271	2.846	0.071	0.162	0.78									5187	123027	0.973	0.041	4467	0.035	0.093	10.8
JPN	Asia	Japan	2	95	0	100	2020-04-25		3	1	1	0	1	0	0	1	1	3	2.625	2.625	NA	13186	332	376.857	379	19	20.429	104.257	2.98	2.997	0.15	0.162	0.74									1250	124277	0.983	0.01	4502	0.036	0.084	11.9
JPN	Asia	Japan	2	96	0	100	2020-04-26		3	1	1	0	1	0	0	1	1	3	1.732	1.732	NA	13405	219	355.857	395	16	20	105.988	2.814	3.123	0.127	0.158	0.73									1136	125413	0.992	0.009	4242	0.034	0.084	11.9
JPN	Asia	Japan	2	97	0	100	2020-04-27		3	1	1	0	1	0	0	1	1	3	1.352	1.352	NA	13576	171	331.143	417	22	20.286	107.34	2.618	3.297	0.174	0.16	0.72									8545	133958	1.059	0.068	4489	0.035	0.074	13.6
JPN	Asia	Japan	2	98	0	100	2020-04-28		3	1	1	0	1	0	0	1	1	3	2.245	2.245	NA	13860	284	317	436	19	19	109.586	2.506	3.447	0.15	0.15	0.71									3244	137202	1.085	0.026	4161	0.033	0.076	13.1
JPN	Asia	Japan	2	99	0	100	2020-04-29		3	1	1	0	1	0	0	1	1	3	1.708	1.708	NA	14076	216	291.286	454	18	18.714	111.293	2.303	3.59	0.142	0.148	0.68									879	138081	1.092	0.007	3656	0.029	0.08	12.6
JPN	Asia	Japan	2	100	0	100	2020-04-30		3	1	1	0	1	0	0	1	1	3	1.645	1.645	NA	14284	208	259.286	481	27	18.571	112.938	2.05	3.803	0.213	0.147	0.67									8126	146207	1.156	0.064	4052	0.032	0.064	15.6
JPN	Asia	Japan	2	101	0	100	2020-05-01		3	1	1	0	1	0	0	1	1	3	2.166	2.166	NA	14558	274	243.429	510	29	21.429	115.104	1.925	4.032	0.229	0.169	0.69									6820	153027	1.21	0.054	4286	0.034	0.057	17.6
JPN	Asia	Japan	2	102	0	100	2020-05-02		3	1	1	0	1	0	0	1	1	3	2.396	2.396	NA	14861	303	239.286	536	26	22.429	117.5	1.892	4.238	0.206	0.177	0.69									880	153907	1.217	0.007	4233	0.033	0.057	17.7
JPN	Asia	Japan	2	103	0	100	2020-05-03		3	1	1	0	1	0	0	1	1	3	1.581	1.581	NA	15061	200	236.571	560	24	23.571	119.081	1.87	4.428	0.19	0.186	0.67									1012	154919	1.225	0.008	4215	0.033	0.056	17.8
JPN	Asia	Japan	2	104	0	100	2020-05-04		3	1	1	0	1	0	0	1	1	3	1.328	1.328	NA	15229	168	236.143	582	22	23.571	120.41	1.867	4.602	0.174	0.186	0.63									1332	156251	1.235	0.011	3185	0.025	0.074	13.5
JPN	Asia	Japan	2	105	0	100	2020-05-05		3	1	1	0	1	0	0	1	1	3	0.988	0.988	NA	15354	125	213.429	593	11	22.429	121.398	1.687	4.689	0.087	0.177	0.56									1569	157820	1.248	0.012	2945	0.023	0.072	13.8
JPN	Asia	Japan	2	106	0	100	2020-05-06		3	1	1	0	1	0	0	1	1	3	0.799	0.799	NA	15455	101	197	605	12	21.571	122.197	1.558	4.783	0.095	0.171	0.5									447	158267	1.251	0.004	2884	0.023	0.068	14.6
JPN	Asia	Japan	2	107	0	100	2020-05-07		3	1	1	0	1	0	0	1	1	3	0.775	0.775	NA	15553	98	181.286	617	12	19.429	122.972	1.433	4.878	0.095	0.154	0.46									13005	171272	1.354	0.103	3581	0.028	0.051	19.8
JPN	Asia	Japan	2	108	0	100	2020-05-08		3	1	1	0	1	0	0	1	1	3	0.688	0.688	NA	15640	87	154.571	634	17	17.714	123.659	1.222	5.013	0.134	0.14	0.45									10680	181952	1.439	0.084	4132	0.033	0.037	26.7
JPN	Asia	Japan	2	109	0	100	2020-05-09		3	1	1	0	1	0	0	1	1	3	0.909	0.909	NA	15755	115	127.714	654	20	16.857	124.569	1.01	5.171	0.158	0.133	0.46									2265	184217	1.457	0.018	4330	0.034	0.029	33.9
JPN	Asia	Japan	2	110	0	100	2020-05-10		3	1	1	0	1	0	0	1	1	3	0.546	0.546	NA	15824	69	109	666	12	15.143	125.114	0.862	5.266	0.095	0.12	0.47									3995	188212	1.488	0.032	4756	0.038	0.023	43.6
JPN	Asia	Japan	2	111	0	100	2020-05-11		3	1	1	0	1	0	0	1	1	3	0.293	0.293	NA	15861	37	90.286	685	19	14.714	125.407	0.714	5.416	0.15	0.116	0.47									5993	194205	1.536	0.047	5422	0.043	0.017	60.1
JPN	Asia	Japan	2	112	0	100	2020-05-12		3	1	1	0	1	0	0	1	1	3	0.688	0.688	NA	15948	87	84.857	707	22	16.286	126.095	0.671	5.59	0.174	0.129	0.48									288	194493	1.538	0.002	5239	0.041	0.016	61.7
JPN	Asia	Japan	2	113	0	100	2020-05-13		3	1	1	0	1	0	0	1	1	3	0.395	0.395	NA	15998	50	77.571	726	19	17.286	126.49	0.613	5.74	0.15	0.137	0.47									10074	204567	1.617	0.08	6614	0.052	0.012	85.3
JPN	Asia	Japan	2	114	0	100	2020-05-14		3	1	1	0	1	0	0	1	1	3	0.775	0.775	NA	16096	98	77.571	742	16	17.857	127.265	0.613	5.867	0.127	0.141	0.46									5866	210433	1.664	0.046	5594	0.044	0.014	72.1
JPN	Asia	Japan	2	115	0	100	2020-05-15		3	1	1	0	1	0	0	1	1	3	0.411	0.411	NA	16148	52	72.571	760	18	18	127.676	0.574	6.009	0.142	0.142	0.44									3092	213525	1.688	0.024	4510	0.036	0.016	62.1
JPN	Asia	Japan	2	116	0	100	2020-05-16		3	1	1	0	1	0	0	1	1	3	0.427	0.427	NA	16202	54	63.857	778	18	17.714	128.103	0.505	6.151	0.142	0.14	0.43									4337	217862	1.723	0.034	4806	0.038	0.013	75.3
JPN	Asia	Japan	2	117	0	100	2020-05-17		3	1	1	0	1	0	0	1	1	3	0.19	0.19	NA	16226	24	57.429	787	9	17.286	128.293	0.454	6.223	0.071	0.137	0.43									4987	222849	1.762	0.039	4948	0.039	0.012	86.2
JPN	Asia	Japan	2	118	0	100	2020-05-18		3	1	1	0	1	0	0	1	1	3	0.261	0.261	NA	16259	33	56.857	796	9	15.857	128.554	0.45	6.294	0.071	0.125	0.45									5980	228829	1.809	0.047	4946	0.039	0.011	87
JPN	Asia	Japan	2	119	0	100	2020-05-19		3	1	1	0	1	0	0	1	1	3	0.221	0.221	NA	16287	28	48.429	805	9	14	128.775	0.383	6.365	0.071	0.111	0.45									3221	232050	1.835	0.025	5365	0.042	0.009	110.8
JPN	Asia	Japan	2	120	0	100	2020-05-20		3	1	1	0	1	0	0	1	1	3	0.269	0.269	NA	16321	34	46.143	818	13	13.143	129.044	0.365	6.468	0.103	0.104	0.46									3669	235719	1.864	0.029	4450	0.035	0.01	96.4
JPN	Asia	Japan	2	121	0	100	2020-05-21		3	1	1	0	1	0	0	1	1	3	0.324	0.324	NA	16362	41	38	826	8	12	129.368	0.3	6.531	0.063	0.095	0.46									4580	240299	1.9	0.036	4267	0.034	0.009	112.3
JPN	Asia	Japan	2	122	0	100	2020-05-22		3	1	1	0	1	0	0	1	1	3	0.182	0.182	NA	16385	23	33.857	836	10	10.857	129.55	0.268	6.61	0.079	0.086	0.48									3495	243794	1.928	0.028	4324	0.034	0.008	127.7
JPN	Asia	Japan	2	123	0	100	2020-05-23		3	1	1	0	1	0	0	1	1	3	0.198	0.198	NA	16410	25	29.714	845	9	9.571	129.747	0.235	6.681	0.071	0.076	0.54									2769	246563	1.949	0.022	4100	0.032	0.007	138
JPN	Asia	Japan	2	124	0	100	2020-05-24		3	1	1	0	1	0	0	1	1	3	0.324	0.324	NA	16451	41	32.143	852	7	9.286	130.072	0.254	6.736	0.055	0.073	0.63									1252	247815	1.959	0.01	3567	0.028	0.009	111
JPN	Asia	Japan	2	125	0	100	2020-05-25		3	0	0	0		0	0	0	1	3	0.166	0.166	NA	16472	21	30.429	857	5	8.714	130.238	0.241	6.776	0.04	0.069	0.68									3620	251435	1.988	0.029	3229	0.026	0.009	106.1
JPN	Asia	Japan	2	126	0	100	2020-05-26		3	0	0	0	1	0	0	0	1	3	0.237	0.237	NA	16502	30	30.714	863	6	8.286	130.475	0.243	6.823	0.047	0.066	0.75									2994	254429	2.012	0.024	3197	0.025	0.01	104.1
JPN	Asia	Japan	2	127	0	100	2020-05-27		3	0	0	0	1	0	0	0	1	3	0.206	0.206	NA	16528	26	29.571	870	7	7.429	130.68	0.234	6.879	0.055	0.059	0.84									3004	257433	2.035	0.024	3102	0.025	0.01	104.9
JPN	Asia	Japan	2	128	0	100	2020-05-28		3	0	0	0	1	0	0	0	1	3	0.553	0.553	NA	16598	70	33.714	881	11	7.857	131.234	0.267	6.966	0.087	0.062	0.94									3981	261414	2.067	0.031	3016	0.024	0.011	89.5
JPN	Asia	Japan	2	129	0	100	2020-05-29		3	0	0	0	1	0	0	0	1	3	0.593	0.593	NA	16673	75	41.143	887	6	7.286	131.827	0.325	7.013	0.047	0.058	0.98									3501	264915	2.095	0.028	3017	0.024	0.014	73.3
JPN	Asia	Japan	2	130	0	100	2020-05-30		3	0	0	0	1	0	0	0	1	3	0.34	0.34	NA	16716	43	43.714	894	7	7	132.167	0.346	7.069	0.055	0.055	0.95									2652	267567	2.116	0.021	3001	0.024	0.015	68.7
JPN	Asia	Japan	2	131	0	100	2020-05-31		3	0	0	0	1	0	0	0	1	3	0.277	0.277	NA	16751	35	42.857	898	4	6.571	132.444	0.339	7.1	0.032	0.052	0.93									1657	269224	2.129	0.013	3058	0.024	0.014	71.4
JPN	Asia	Japan	2	132	0	100	2020-06-01		1	0	0	0	1	0	0	0	1	3	0.285	0.285	NA	16787	36	45	899	1	6	132.728	0.356	7.108	0.008	0.047	0.93									3789	273013	2.159	0.03	3083	0.024	0.015	68.5
JPN	Asia	Japan	2	133	0	100	2020-06-02		1	0	0	0	1	0	0	0	1	3	0.395	0.395	NA	16837	50	47.857	902	3	5.571	133.124	0.378	7.132	0.024	0.044	0.93									4526	277539	2.194	0.036	3301	0.026	0.014	69
JPN	Asia	Japan	2	134	0	100	2020-06-03		1	0	0	0	1	0	0	0	1	3	0.237	0.237	NA	16867	30	48.429	905	3	5	133.361	0.383	7.155	0.024	0.04	0.9									3979	281518	2.226	0.031	3441	0.027	0.014	71.1
JPN	Asia	Japan	2	135	0	100	2020-06-04		1	0	0	0	1	0	0	0	1	3	0.348	0.348	NA	16911	44	44.714	911	6	4.286	133.709	0.354	7.203	0.047	0.034	0.9									4600	286118	2.262	0.036	3529	0.028	0.013	78.9
JPN	Asia	Japan	2	136	0	100	2020-06-05		1	0	0	0	1	0	0	0	1	3	0.372	0.372	NA	16958	47	40.714	916	5	4.143	134.08	0.322	7.242	0.04	0.033	0.91									4939	291057	2.301	0.039	3735	0.03	0.011	91.7
JPN	Asia	Japan	2	137	0	100	2020-06-06		1	0	0	0	1	0	0	0	1	3	0.332	0.332	NA	17000	42	40.571	915	-1	3	134.412	0.321	7.235	-0.008	0.024	0.93									3220	294277	2.327	0.025	3816	0.03	0.011	94.1
JPN	Asia	Japan	2	138	0	100	2020-06-07		1	0	0	0	1	0	0	0	1	3	0.308	0.308	NA	17039	39	41.143	917	2	2.714	134.721	0.325	7.25	0.016	0.021	0.94									1725	296002	2.34	0.014	3825	0.03	0.011	93
JPN	Asia	Japan	2	139	0	100	2020-06-08		1	0	0	0	1	0	0	0	1	3	0.166	0.166	NA	17060	21	39	920	3	3	134.887	0.308	7.274	0.024	0.024	0.96									4516	300518	2.376	0.036	3929	0.031	0.01	100.7
JPN	Asia	Japan	2	140	0	100	2020-06-09		1	0	0	0	1	0	0	0	1	3	0.403	0.403	NA	17111	51	39.143	920	0	2.571	135.29	0.309	7.274	0	0.02	1.02									4600	305118	2.412	0.036	3940	0.031	0.01	100.7
JPN	Asia	Japan	2	141	0	100	2020-06-10		1	0	0	0	1	0	0	0	1	3	0.277	0.277	NA	17146	35	39.857	922	2	2.429	135.567	0.315	7.29	0.016	0.019	1.04									5092	310210	2.453	0.04	4099	0.032	0.01	102.8
JPN	Asia	Japan	2	142	0	100	2020-06-11		1	0	0	0	1	0	0	0	1	3	0.324	0.324	NA	17187	41	39.429	922	0	1.571	135.891	0.312	7.29	0	0.012	1.07									4573	314783	2.489	0.036	4095	0.032	0.01	103.9
JPN	Asia	Japan	2	143	0	100	2020-06-12		1	0	0	0	1	0	0	0	1	3	0.498	0.498	NA	17250	63	41.714	924	2	1.143	136.389	0.33	7.306	0.016	0.009	1.14									5145	319928	2.53	0.041	4124	0.033	0.01	98.9
JPN	Asia	Japan	2	144	0	100	2020-06-13		1	0	0	0	1	0	0	0	1	3	0.34	0.34	NA	17293	43	41.857	927	3	1.714	136.729	0.331	7.329	0.024	0.014	1.19									2633	322561	2.55	0.021	4041	0.032	0.01	96.5
JPN	Asia	Japan	2	145	0	100	2020-06-14		1	0	0	0	1	0	0	0	1	3	0.601	0.601	NA	17369	76	47.143	927	0	1.429	137.33	0.373	7.329	0	0.011	1.26									1451	324012	2.562	0.011	4001	0.032	0.012	84.9
JPN	Asia	Japan	2	146	0	100	2020-06-15		1	0	0	0	1	0	0	0	1	3	0.553	0.553	NA	17439	70	54.143	929	2	1.286	137.883	0.428	7.345	0.016	0.01	1.26									4300	328312	2.596	0.034	3971	0.031	0.014	73.3
JPN	Asia	Japan	2	147	0	100	2020-06-16		1	0	0	0	1	0	0	0	1	3	0.356	0.356	NA	17484	45	53.286	934	5	2	138.239	0.421	7.385	0.04	0.016	1.18									4462	332774	2.631	0.035	3951	0.031	0.013	74.1
JPN	Asia	Japan	2	148	0	100	2020-06-17		1	0	0	0	1	0	0	0	1	3	0.364	0.364	NA	17530	46	54.857	935	1	1.857	138.603	0.434	7.393	0.008	0.015	1.14									1348	334122	2.642	0.011	3416	0.027	0.016	62.3
JPN	Asia	Japan	2	149	0	100	2020-06-18		1	0	0	0	1	0	0	0	1	3	0.459	0.459	NA	17588	58	57.286	935	0	1.857	139.061	0.453	7.393	0	0.015	1.14									6176	340298	2.691	0.049	3645	0.029	0.016	63.6
JPN	Asia	Japan	2	150	0	100	2020-06-19		1	0	0	0	1	0	0	0	1	3	0.553	0.553	NA	17658	70	58.286	951	16	3.857	139.615	0.461	7.519	0.127	0.03	1.15									4823	345121	2.729	0.038	3599	0.028	0.016	61.7
JPN	Asia	Japan	2	151	0	100	2020-06-20		1	0	0	0	1	0	0	0	1	3	0.53	0.53	NA	17725	67	61.714	955	4	4	140.145	0.488	7.551	0.032	0.032	1.17									2474	347595	2.748	0.02	3576	0.028	0.017	57.9
JPN	Asia	Japan	2	152	0	100	2020-06-21		1	0	0	0	1	0	0	0	0	3	0.435	0.435	NA	17780	55	58.714	955	0	4	140.58	0.464	7.551	0	0.032	1.18									4127	351722	2.781	0.033	3959	0.031	0.015	67.4
JPN	Asia	Japan	2	153	0	100	2020-06-22		1	0	0	0	1	0	0	0	0	3	0.316	0.316	NA	17820	40	54.429	955	0	3.714	140.896	0.43	7.551	0	0.029	1.21									5376	357098	2.823	0.043	4112	0.033	0.013	75.5
JPN	Asia	Japan	2	154	0	100	2020-06-23		1	0	0	0	1	0	0	0	0	3	0.466	0.466	NA	17879	59	56.429	965	10	4.429	141.362	0.446	7.63	0.079	0.035	1.27									3722	360820	2.853	0.029	4007	0.032	0.014	71
JPN	Asia	Japan	2	155	0	100	2020-06-24		1	0	0	0	1	0	0	0	0	3	0.664	0.664	NA	17963	84	61.857	967	2	4.571	142.026	0.489	7.646	0.016	0.036	1.34									4979	365799	2.892	0.039	4525	0.036	0.014	73.2
JPN	Asia	Japan	2	156	0	100	2020-06-25		1	0	0	0	1	0	0	0	0	3	0.727	0.727	NA	18055	92	66.714	971	4	5.143	142.754	0.527	7.677	0.032	0.041	1.4									4455	370254	2.927	0.035	4279	0.034	0.016	64.1
JPN	Asia	Japan	2	157	0	100	2020-06-26		1	0	0	0	1	0	0	0	0	3	0.846	0.846	NA	18162	107	72	971	0	2.857	143.6	0.569	7.677	0	0.023	1.45									4758	375012	2.965	0.038	4270	0.034	0.017	59.3
JPN	Asia	Japan	2	158	0	100	2020-06-27		1	0	0	0	1	0	0	0	0	3	0.727	0.727	NA	18254	92	75.571	971	0	2.286	144.327	0.598	7.677	0	0.018	1.49									3533	378545	2.993	0.028	4421	0.035	0.017	58.5
JPN	Asia	Japan	2	159	0	100	2020-06-28		1	0	0	0	1	0	0	0	0	3	0.886	0.886	NA	18366	112	83.714	972	1	2.429	145.213	0.662	7.685	0.008	0.019	1.57									1513	380058	3.005	0.012	4048	0.032	0.021	48.4
JPN	Asia	Japan	2	160	0	100	2020-06-29		1	0	0	0	1	0	0	0	0	3	0.87	0.87	NA	18476	110	93.714	972	0	2.429	146.083	0.741	7.685	0	0.019	1.64									5510	385568	3.049	0.044	4067	0.032	0.023	43.4
JPN	Asia	Japan	2	161	0	100	2020-06-30		1	0	0	0	1	0	0	0	0	3	1.099	1.099	NA	18615	139	105.143	972	0	1	147.182	0.831	7.685	0	0.008	1.7									4651	390219	3.085	0.037	4200	0.033	0.025	39.9
JPN	Asia	Japan	2	162	0	100	2020-07-01		1	0	0	0	1	0	0	0	0	3	1.763	1.763	NA	18838	223	125	976	4	1.286	148.945	0.988	7.717	0.032	0.01	1.73									6564	396783	3.137	0.052	4426	0.035	0.028	35.4
JPN	Asia	Japan	2	163	0	100	2020-07-02		1	0	0	0	1	0	0	0	0	3	1.716	1.716	NA	19055	217	142.857	977	1	0.857	150.66	1.13	7.725	0.008	0.007	1.67									5460	402243	3.18	0.043	4570	0.036	0.031	32
JPN	Asia	Japan	2	164	0	100	2020-07-03		1	0	0	0	1	0	0	0	0	3	1.028	1.028	NA	19185	130	146.143	977	0	0.857	151.688	1.155	7.725	0	0.007	1.6									6597	408840	3.233	0.052	4833	0.038	0.03	33.1
JPN	Asia	Japan	2	165	0	100	2020-07-04		1	0	0	0	1	0	0	0	0	3	2.182	2.182	NA	19461	276	172.429	977	0	0.857	153.871	1.363	7.725	0	0.007	1.62									3134	411974	3.257	0.025	4776	0.038	0.036	27.7
JPN	Asia	Japan	2	166	0	100	2020-07-05		1	0	0	0	1	0	0	0	0	3	1.637	1.637	NA	19668	207	186	977	0	0.714	155.507	1.471	7.725	0	0.006	1.59									2618	414592	3.278	0.021	4933	0.039	0.038	26.5
JPN	Asia	Japan	2	167	0	100	2020-07-06		1	0	0	0	1	0	0	0	0	3	1.423	1.423	NA	19848	180	196	978	1	0.857	156.93	1.55	7.733	0.008	0.007	1.57									8228	422820	3.343	0.065	5322	0.042	0.037	27.2
JPN	Asia	Japan	2	168	0	100	2020-07-07		1	0	0	0	1	0	0	0	0	3	1.637	1.637	NA	20055	207	205.714	981	3	1.286	158.567	1.627	7.756	0.024	0.01	1.55									7099	429919	3.399	0.056	5671	0.045	0.036	27.6
JPN	Asia	Japan	2	169	0	100	2020-07-08		1	0	0	0	1	0	0	0	0	3	1.629	1.629	NA	20261	206	203.286	982	1	0.857	160.196	1.607	7.764	0.008	0.007	1.54									7725	437644	3.46	0.061	5837	0.046	0.035	28.7
JPN	Asia	Japan	2	170	0	100	2020-07-09		1	0	0	0	1	0	0	0	0	3	2.815	2.815	NA	20617	356	223.143	982	0	0.714	163.011	1.764	7.764	0	0.006	1.62									7700	445344	3.521	0.061	6157	0.049	0.036	27.6
JPN	Asia	Japan	2	171	0	100	2020-07-10		1	0	0	0	1	0	0	0	0	3	3.376	3.376	NA	21044	427	265.571	982	0	0.714	166.387	2.1	7.764	0	0.006	1.65									8955	454299	3.592	0.071	6494	0.051	0.041	24.5
JPN	Asia	Japan	2	172	0	100	2020-07-11		1	0	0	0	1	0	0	0	0	3	3.052	3.052	NA	21430	386	281.286	982	0	0.714	169.439	2.224	7.764	0	0.006	1.62									5362	459661	3.634	0.042	6812	0.054	0.041	24.2
JPN	Asia	Japan	2	173	0	100	2020-07-12		1	0	0	0	1	0	0	0	0	3	3.25	3.25	NA	21841	411	310.429	983	1	0.857	172.688	2.454	7.772	0.008	0.007	1.61									1838	461499	3.649	0.015	6701	0.053	0.046	21.6
JPN	Asia	Japan	2	174	0	100	2020-07-13		1	0	0	0	1	0	0	0	0	3	2.245	2.245	NA	22125	284	325.286	984	1	0.857	174.934	2.572	7.78	0.008	0.007	1.58									10552	472051	3.732	0.083	7033	0.056	0.046	21.6
JPN	Asia	Japan	2	175	0	100	2020-07-14		1	0	0	0	1	0	0	0	0	3	2.467	2.467	NA	22437	312	340.286	984	0	0.429	177.401	2.691	7.78	0	0.003	1.57									11154	483205	3.821	0.088	7612	0.06	0.045	22.4
JPN	Asia	Japan	2	176	0	100	2020-07-15		1	0	0	0	1	0	0	0	0	3	5.811	5.811	NA	23172	735	415.857	984	0	0.286	183.212	3.288	7.78	0	0.002	1.59									11343	494548	3.91	0.09	8129	0.064	0.051	19.5
JPN	Asia	Japan	2	177	0	100	2020-07-16		1	0	0	0	1	0	0	0	0	3	2.672	2.672	NA	23510	338	413.286	985	1	0.429	185.884	3.268	7.788	0.008	0.003	1.51									16683	511231	4.042	0.132	9412	0.074	0.044	22.8
JPN	Asia	Japan	2	178	0	100	2020-07-17		1	0	0	0	1	0	0	0	0	3	4.697	4.697	NA	24104	594	437.143	985	0	0.429	190.581	3.456	7.788	0	0.003	1.53									12994	524225	4.145	0.103	9989	0.079	0.044	22.9
JPN	Asia	Japan	2	179	0	100	2020-07-18		1	0	0	0	1	0	0	0	0	3	6.657	6.657	NA	24946	842	502.286	986	1	0.571	197.238	3.971	7.796	0.008	0.005	1.54									7166	531391	4.202	0.057	10247	0.081	0.049	20.4
JPN	Asia	Japan	2	180	0	100	2020-07-19		1	0	0	0	1	0	0	0	0	3	3.953	3.953	NA	25446	500	515	986	0	0.429	201.192	4.072	7.796	0	0.003	1.47									3262	534653	4.227	0.026	10451	0.083	0.049	20.3
JPN	Asia	Japan	2	181	0	100	2020-07-20		1	0	0	0	1	0	0	0	0	3	2.056	2.056	NA	25706	260	511.571	988	2	0.571	203.247	4.045	7.812	0.016	0.005	1.45									15959	550612	4.353	0.126	11223	0.089	0.046	21.9
JPN	Asia	Japan	2	182	0	100	2020-07-21		1	0	0	0	1	0	0	0	0	3	5.985	5.985	NA	26463	757	575.143	988	0	0.571	209.233	4.547	7.812	0	0.005	1.47									12114	562726	4.449	0.096	11360	0.09	0.051	19.8
JPN	Asia	Japan	2	183	0	100	2020-07-22		1	0	0	0	1	0	0	0	0	3	5.321	5.321	NA	27136	673	566.286	990	2	0.857	214.554	4.477	7.828	0.016	0.007	1.45									16357	579083	4.579	0.129	12076	0.095	0.047	21.3
JPN	Asia	Japan	2	184	0	100	2020-07-23		1	0	0	0	1	0	0	1	1	3	7.733	7.733	NA	28114	978	657.714	992	2	1	222.286	5.2	7.843	0.016	0.008	1.45									8310	587393	4.644	0.066	10880	0.086	0.06	16.5
JPN	Asia	Japan	2	185	0	100	2020-07-24		1	0	0	0	1	0	0	1	1	3	6.08	6.08	NA	28883	769	682.714	994	2	1.286	228.367	5.398	7.859	0.016	0.01	1.42									5695	593088	4.689	0.045	9838	0.078	0.069	14.4
JPN	Asia	Japan	2	186	0	100	2020-07-25		1	0	0	0	1	0	0	1	1	3	6.333	6.333	NA	29684	801	676.857	996	2	1.429	234.7	5.352	7.875	0.016	0.011	1.41									9530	602618	4.765	0.075	10175	0.08	0.067	15
JPN	Asia	Japan	2	187	0	100	2020-07-26		1	1	1	0	1	0	0	1	1	3	6.831	6.831	NA	30548	864	728.857	998	2	1.714	241.531	5.763	7.891	0.016	0.014	1.44									3785	606403	4.795	0.03	10250	0.081	0.071	14.1
JPN	Asia	Japan	2	188	0	100	2020-07-27		1	1	1	0	1	0	0	1	1	3	4.697	4.697	NA	31142	594	776.571	998	0	1.429	246.228	6.14	7.891	0	0.011	1.46									24182	630585	4.986	0.191	11425	0.09	0.068	14.7
JPN	Asia	Japan	2	189	0	100	2020-07-28		1	1	1	0	1	0	0	1	1	3	7.701	7.701	NA	32116	974	807.571	1001	3	1.857	253.929	6.385	7.915	0.024	0.015	1.49									18086	648671	5.129	0.143	12278	0.097	0.066	15.2
JPN	Asia	Japan	2	190	0	100	2020-07-29		1	1	1	0	1	0	0	1	1	3	10.01	10.01	NA	33382	1266	892.286	1001	0	1.571	263.938	7.055	7.915	0	0.012	1.52									18669	667340	5.276	0.148	12608	0.1	0.071	14.1
JPN	Asia	Japan	2	191	0	100	2020-07-30		1	1	1	0	1	0	0	1	1	3	13.931	13.931	NA	35144	1762	1004.29	1007	6	2.143	277.87	7.94	7.962	0.047	0.017	1.51									19687	687027	5.432	0.156	14233	0.113	0.071	14.2
JPN	Asia	Japan	2	192	0	100	2020-07-31		1	1	1	0	1	0	0	1	1	3	8.618	8.618	NA	36234	1090	1050.14	1008	1	2	286.488	8.303	7.97	0.008	0.016	1.44									17354	704381	5.569	0.137	15899	0.126	0.066	15.1
JPN	Asia	Japan	2	193	0	100	2020-08-01		1	1	1	0	1	0	0	1	1	3	12.413	12.413	NA	37804	1570	1160	1012	4	2.286	298.901	9.172	8.001	0.032	0.018	1.4									9606	713987	5.645	0.076	15910	0.126	0.073	13.7
JPN	Asia	Japan	2	194	0	100	2020-08-02		1	1	1	0	1	0	0	1	1	3	10.373	10.373	NA	39116	1312	1224	1013	1	2.143	309.275	9.678	8.009	0.008	0.017	1.36									10599	724586	5.729	0.084	16883	0.133	0.072	13.8
JPN	Asia	Japan	2	195	0	100	2020-08-03		1	1	1	0	1	0	0	1	1	3	7.772	7.772	NA	40099	983	1279.57	1018	5	2.857	317.047	10.117	8.049	0.04	0.023	1.31									25794	750380	5.933	0.204	17114	0.135	0.075	13.4
JPN	Asia	Japan	2	196	0	100	2020-08-04		1	1	1	0	1	0	0	1	1	3	9.867	9.867	NA	41347	1248	1318.71	1023	5	3.143	326.915	10.427	8.088	0.04	0.025	1.26									18740	769120	6.081	0.148	17207	0.136	0.077	13
JPN	Asia	Japan	2	197	0	100	2020-08-05		1	1	1	0	1	0	0	1	1	3	10.587	10.587	NA	42686	1339	1329.14	1028	5	3.857	337.502	10.509	8.128	0.04	0.03	1.21									39723	808843	6.395	0.314	20215	0.16	0.066	15.2
JPN	Asia	Japan	2	198	0	100	2020-08-06		1	1	1	0	1	0	0	1	1	3	11.71	11.71	NA	44167	1481	1289	1034	6	3.857	349.211	10.192	8.175	0.047	0.03	1.17									22015	830858	6.569	0.174	20547	0.162	0.063	15.9
JPN	Asia	Japan	2	199	0	100	2020-08-07		1	1	1	0	1	0	0	1	1	3	12.627	12.627	NA	45764	1597	1361.43	1042	8	4.857	361.838	10.764	8.239	0.063	0.038	1.15									22698	853556	6.749	0.179	21311	0.168	0.064	15.7
JPN	Asia	Japan	2	200	0	100	2020-08-08		1	1	1	0	1	0	0	1	1	3	12.477	12.477	NA	47342	1578	1362.57	1042	0	4.286	374.315	10.773	8.239	0	0.034	1.11									13676	867232	6.857	0.108	21892	0.173	0.062	16.1
JPN	Asia	Japan	2	201	0	100	2020-08-09		1	1	1	0	1	0	0	1	1	3	11.386	11.386	NA	48782	1440	1380.86	1047	5	4.857	385.7	10.918	8.278	0.04	0.038	1.07									13336	880568	6.962	0.105	22283	0.176	0.062	16.1
JPN	Asia	Japan	2	202	0	100	2020-08-10		1	1	1	0	1	0	0	1	1	3	6.602	6.602	NA	49617	835	1359.71	1052	5	4.857	392.302	10.751	8.318	0.04	0.038	1.01									6440	887008	7.013	0.051	19518	0.154	0.07	14.4
JPN	Asia	Japan	2	203	0	100	2020-08-11		1	1	1	0	1	0	0	1	1	3	5.416	5.416	NA	50302	685	1279.29	1058	6	5	397.718	10.115	8.365	0.047	0.04	0.94									32939	919947	7.274	0.26	21547	0.17	0.059	16.8
JPN	Asia	Japan	2	204	0	100	2020-08-12		1	1	1	0	1	0	0	1	1	3	7.796	7.796	NA	51288	986	1228.86	1066	8	5.429	405.514	9.716	8.428	0.063	0.043	0.91									25782	945729	7.478	0.204	19555	0.155	0.063	15.9
JPN	Asia	Japan	2	205	0	100	2020-08-13		1	1	1	0	1	0	0	1	1	3	9.354	9.354	NA	52471	1183	1186.29	1073	7	5.571	414.868	9.379	8.484	0.055	0.044	0.91									21062	966791	7.644	0.167	19419	0.154	0.061	16.4
JPN	Asia	Japan	2	206	0	100	2020-08-14		1	1	1	0	1	0	0	1	1	3	10.65	10.65	NA	53818	1347	1150.57	1080	7	5.429	425.518	9.097	8.539	0.055	0.043	0.93									55240	1022031	8.081	0.437	24068	0.19	0.048	20.9
JPN	Asia	Japan	2	207	0	100	2020-08-15		1	1	1	0	1	0	0	1	1	3	9.749	9.749	NA	55051	1233	1101.29	1093	13	7.286	435.267	8.707	8.642	0.103	0.058	0.93									11750	1033781	8.174	0.093	23793	0.188	0.046	21.6
JPN	Asia	Japan	2	208	0	100	2020-08-16		1	1	1	0	1	0	0	1	1	3	8.088	8.088	NA	56074	1023	1041.71	1103	10	8	443.355	8.236	8.721	0.079	0.063	0.93									7438	1041219	8.233	0.059	22950	0.181	0.045	22
JPN	Asia	Japan	2	209	0	100	2020-08-17		1	1	1	0	1	0	0	1	1	3	5.084	5.084	NA	56717	643	1014.29	1112	9	8.571	448.439	8.02	8.792	0.071	0.068	0.92									25835	1067054	8.437	0.204	25721	0.203	0.039	25.4
JPN	Asia	Japan	2	210	0	100	2020-08-18		1	1	1	0	1	0	0	1	1	3	7.266	7.266	NA	57636	919	1047.71	1135	23	11	455.705	8.284	8.974	0.182	0.087	0.91									21130	1088184	8.604	0.167	24034	0.19	0.044	22.9
JPN	Asia	Japan	2	211	0	100	2020-08-19		1	1	1	0	1	0	0	1	1	3	8.634	8.634	NA	58728	1092	1062.86	1148	13	11.714	464.339	8.404	9.077	0.103	0.093	0.9									21937	1110121	8.777	0.173	23485	0.186	0.045	22.1
JPN	Asia	Japan	2	212	0	100	2020-08-20		1	1	1	0	1	0	0	1	1	3	9.267	9.267	NA	59900	1172	1061.29	1157	9	12	473.606	8.391	9.148	0.071	0.095	0.88									21889	1132010	8.95	0.173	23603	0.187	0.045	22.2
JPN	Asia	Japan	2	213	0	100	2020-08-21		1	1	1	0	1	0	0	1	1	3	8.294	8.294	NA	60949	1049	1018.71	1175	18	13.571	481.9	8.055	9.29	0.142	0.107	0.86									21866	1153876	9.123	0.173	18835	0.149	0.054	18.5
JPN	Asia	Japan	2	214	0	100	2020-08-22		1	1	1	0	1	0	0	1	1	3	7.646	7.646	NA	61916	967	980.714	1179	4	12.286	489.546	7.754	9.322	0.032	0.097	0.84									13348	1167224	9.229	0.106	19063	0.151	0.051	19.4
JPN	Asia	Japan	2	215	0	100	2020-08-23		1	1	1	0	1	0	0	1	1	3	5.867	5.867	NA	62658	742	940.571	1188	9	12.143	495.412	7.437	9.393	0.071	0.096	0.84									10953	1178177	9.315	0.087	19565	0.155	0.048	20.8
JPN	Asia	Japan	2	216	0	100	2020-08-24		1	1	1	0	1	0	0	1	1	3	3.953	3.953	NA	63158	500	920.143	1201	13	12.714	499.366	7.275	9.496	0.103	0.101	0.84									22051	1200228	9.49	0.174	19025	0.15	0.048	20.7
JPN	Asia	Japan	2	217	0	100	2020-08-25		1	1	1	0	1	0	0	1	1	3	5.772	5.772	NA	63888	730	893.143	1219	18	12	505.137	7.062	9.638	0.142	0.095	0.84									18238	1218466	9.634	0.144	18612	0.147	0.048	20.8
JPN	Asia	Japan	2	218	0	100	2020-08-26		1	1	1	0	1	0	0	1	1	3	7.045	7.045	NA	64779	891	864.429	1230	11	11.714	512.182	6.835	9.725	0.087	0.093	0.84									19353	1237819	9.787	0.153	18243	0.144	0.047	21.1
JPN	Asia	Japan	2	219	0	100	2020-08-27		1	1	1	0	1	0	0	1	1	3	6.91	6.91	NA	65653	874	821.857	1241	11	12	519.093	6.498	9.812	0.087	0.095	0.82									21546	1259365	9.957	0.17	18194	0.144	0.045	22.1
JPN	Asia	Japan	2	220	0	100	2020-08-28		1	1	1	0	1	0	0	1	1	3	6.689	6.689	NA	66499	846	792.857	1251	10	10.857	525.782	6.269	9.891	0.079	0.086	0.81									18597	1277962	10.104	0.147	17727	0.14	0.045	22.4
JPN	Asia	Japan	2	221	0	100	2020-08-29		1	1	1	0	1	0	0	1	1	3	6.752	6.752	NA	67353	854	776.714	1271	20	13.143	532.534	6.141	10.049	0.158	0.104	0.81									12915	1290877	10.206	0.102	17665	0.14	0.044	22.7
JPN	Asia	Japan	2	222	0	100	2020-08-30		1	1	1	0	1	0	0	1	1	3	4.783	4.783	NA	67958	605	757.143	1285	14	13.857	537.317	5.986	10.16	0.111	0.11	0.81									9577	1300454	10.282	0.076	17468	0.138	0.043	23.1
JPN	Asia	Japan	2	223	0	100	2020-08-31		1	1	1	0	1	0	0	1	1	3	3.463	3.463	NA	68396	438	748.286	1298	13	13.857	540.78	5.916	10.263	0.103	0.11	0.81									21529	1321983	10.452	0.17	17394	0.138	0.043	23.2
JPN	Asia	Japan	2	224	0	100	2020-09-01		1	1	1	0	1	0	0	1	1	3	4.957	4.957	NA	69023	627	733.571	1313	15	13.429	545.738	5.8	10.381	0.119	0.106	0.79									18131	1340114	10.596	0.143	17378	0.137	0.042	23.7
JPN	Asia	Japan	2	225	0	100	2020-09-02		1	1	1	0	1	0	0	1	1	3	4.712	4.712	NA	69619	596	691.429	1327	14	13.857	550.45	5.467	10.492	0.111	0.11	0.77									24123	1364237	10.786	0.191	18060	0.143	0.038	26.1
JPN	Asia	Japan	2	226	0	100	2020-09-03		1	1	1	0	1	0	0	1	1	3	5.21	5.21	NA	70278	659	660.714	1334	7	13.286	555.661	5.224	10.547	0.055	0.105	0.76									22991	1387228	10.968	0.182	18266	0.144	0.036	27.6
JPN	Asia	Japan	2	227	0	100	2020-09-04		1	1	1	0	1	0	0	1	1	3	4.649	4.649	NA	70866	588	623.857	1352	18	14.429	560.31	4.933	10.69	0.142	0.114	0.76									15457	1402685	11.09	0.122	17818	0.141	0.035	28.6
JPN	Asia	Japan	2	228	0	100	2020-09-05		1	1	1	0	1	0	0	1	1	3	4.752	4.752	NA	71467	601	587.714	1361	9	12.857	565.062	4.647	10.761	0.071	0.102	0.77									11930	1414615	11.185	0.094	17677	0.14	0.033	30.1
JPN	Asia	Japan	2	229	0	100	2020-09-06		1	1	1	0	1	0	0	1	1	3	3.566	3.566	NA	71918	451	565.714	1366	5	11.571	568.628	4.473	10.8	0.04	0.091	0.79									4175	1418790	11.218	0.033	16905	0.134	0.033	29.9
JPN	Asia	Japan	2	230	0	100	2020-09-07		1	1	1	0	1	0	0	1	1	3	2.332	2.332	NA	72213	295	545.286	1377	11	11.286	570.96	4.311	10.887	0.087	0.089	0.82									24012	1442802	11.408	0.19	17260	0.136	0.032	31.7
JPN	Asia	Japan	2	231	0	100	2020-09-08		1	1	1	0	1	0	0	1	1	3	4.04	4.04	NA	72724	511	528.714	1398	21	12.143	575	4.18	11.053	0.166	0.096	0.84									14637	1457439	11.523	0.116	16761	0.133	0.032	31.7
JPN	Asia	Japan	2	232	0	100	2020-09-09		1	1	1	0	1	0	0	1	1	3	4.27	4.27	NA	73264	540	520.714	1412	14	12.143	579.27	4.117	11.164	0.111	0.096	0.86									23072	1480511	11.706	0.182	16611	0.131	0.031	31.9
JPN	Asia	Japan	2	233	0	100	2020-09-10		1	0	0	0	1	0	0	1	1	3	5.155	5.155	NA	73916	652	519.714	1416	4	11.714	584.425	4.109	11.196	0.032	0.093	0.88									22306	1502817	11.882	0.176	16513	0.131	0.031	31.8
JPN	Asia	Japan	2	234	0	100	2020-09-11		1	0	0	0	1	0	0	1	1	3	5.076	5.076	NA	74558	642	527.429	1428	12	10.857	589.501	4.17	11.291	0.095	0.086	0.89									16479	1519296	12.012	0.13	16659	0.132	0.032	31.6
JPN	Asia	Japan	2	235	0	100	2020-09-12		1	0	0	0	1	0	0	1	1	3	5.123	5.123	NA	75206	648	534.143	1441	13	11.429	594.624	4.223	11.393	0.103	0.09	0.89									10545	1529841	12.096	0.083	16461	0.13	0.032	30.8
JPN	Asia	Japan	2	236	0	100	2020-09-13		1	0	0	0	1	0	0	1	1	3	3.479	3.479	NA	75646	440	532.571	1448	7	11.714	598.103	4.211	11.449	0.055	0.093	0.89									472	1530313	12.1	0.004	15932	0.126	0.033	29.9
JPN	Asia	Japan	2	237	0	100	2020-09-14		1	0	0	0	1	0	0	1	1	3	2.119	2.119	NA	75914	268	528.714	1455	7	11.143	600.222	4.18	11.504	0.055	0.088	0.9									25446	1555759	12.301	0.201	16137	0.128	0.033	30.5
JPN	Asia	Japan	2	238	0	100	2020-09-15		1	0	0	0	1	0	0	1	1	3	4.206	4.206	NA	76446	532	531.714	1463	8	9.286	604.429	4.204	11.567	0.063	0.073	0.91									20163	1575922	12.46	0.159	16926	0.134	0.031	31.8
JPN	Asia	Japan	2	239	0	100	2020-09-16		1	0	0	0	1	0	0	1	1	3	4.357	4.357	NA	76997	551	533.286	1481	18	9.857	608.785	4.216	11.71	0.142	0.078	0.91									18314	1594236	12.605	0.145	16246	0.128	0.033	30.5
JPN	Asia	Japan	2	240	0	100	2020-09-17		1	0	0	0	1	0	0	1	1	3	3.882	3.882	NA	77488	491	510.286	1490	9	10.571	612.667	4.035	11.781	0.071	0.084	0.89									23313	1617549	12.789	0.184	16390	0.13	0.031	32.1
JPN	Asia	Japan	2	241	0	100	2020-09-18		1	0	0	0	1	0	0	1	1	3	4.53	4.53	NA	78061	573	500.429	1500	10	10.286	617.198	3.957	11.86	0.079	0.081	0.9									17605	1635154	12.929	0.139	16551	0.131	0.03	33.1
JPN	Asia	Japan	2	242	0	100	2020-09-19		1	0	0	0	1	0	0	1	1	3	4.752	4.752	NA	78662	601	493.714	1504	4	9	621.95	3.904	11.892	0.032	0.071	0.9									9530	1644684	13.004	0.075	16406	0.13	0.03	33.2
JPN	Asia	Japan	2	243	0	100	2020-09-20		1	0	0	0	1	0	0	1	1	3	3.795	3.795	NA	79142	480	499.429	1508	4	8.571	625.745	3.949	11.923	0.032	0.068	0.9									6153	1650837	13.053	0.049	17218	0.136	0.029	34.5
JPN	Asia	Japan	2	244	0	100	2020-09-21		1	0	0	0	1	0	0	1	1	3	2.53	2.53	NA	79462	320	506.857	1518	10	9	628.275	4.008	12.002	0.079	0.071	0.88									2778	1653615	13.074	0.022	13979	0.111	0.036	27.6
JPN	Asia	Japan	2	245	0	100	2020-09-22		1	0	0	0	1	0	0	1	1	3	2.459	2.459	NA	79773	311	475.286	1519	1	8	630.734	3.758	12.01	0.008	0.063	0.85									3386	1657001	13.101	0.027	11583	0.092	0.041	24.4
JPN	Asia	Japan	2	246	0	100	2020-09-23		1	0	0	0	1	0	0	1	1	3	1.866	1.866	NA	80009	236	430.286	1525	6	6.286	632.6	3.402	12.058	0.047	0.05	0.85									26925	1683926	13.314	0.213	12813	0.101	0.034	29.8
JPN	Asia	Japan	2	247	0	100	2020-09-24		1	0	0	0	1	0	0	1	1	1	3.803	3.803	NA	80490	481	428.857	1540	15	7.143	636.403	3.391	12.176	0.119	0.056	0.91									19021	1702947	13.465	0.15	12200	0.096	0.035	28.4
JPN	Asia	Japan	2	248	0	100	2020-09-25		1	0	0	0	1	0	0	1	1	1	4.459	4.459	NA	81054	564	427.571	1544	4	6.286	640.862	3.381	12.208	0.032	0.05	0.98									28526	1731473	13.69	0.226	13760	0.109	0.031	32.2
JPN	Asia	Japan	2	249	0	100	2020-09-26		1	0	0	0	1	0	0	1	1	1	5.131	5.131	NA	81703	649	434.429	1547	3	6.143	645.994	3.435	12.232	0.024	0.049	1.03									10522	1741995	13.773	0.083	13902	0.11	0.031	32
JPN	Asia	Japan	2	250	0	100	2020-09-27		1	0	0	0	1	0	0	1	1	1	3.819	3.819	NA	82186	483	434.857	1549	2	5.857	649.813	3.438	12.247	0.016	0.046	1.05									4550	1746545	13.809	0.036	13673	0.108	0.032	31.4
JPN	Asia	Japan	2	251	0	100	2020-09-28		1	0	0	0	1	0	0	1	1	1	2.356	2.356	NA	82484	298	431.714	1561	12	6.143	652.169	3.413	12.342	0.095	0.049	1.06									19750	1766295	13.965	0.156	16097	0.127	0.027	37.3
JPN	Asia	Japan	2	252	0	100	2020-09-29		1	0	0	0	1	0	0	1	1	1	4.254	4.254	NA	83022	538	464.143	1568	7	7	656.423	3.67	12.398	0.055	0.055	1.07									103676	1869971	14.785	0.82	30424	0.241	0.015	65.5
JPN	Asia	Japan	2	253	0	100	2020-09-30		1	0	0	0	1	0	0	1	1	1	4.499	4.499	NA	83591	569	511.714	1575	7	7.143	660.921	4.046	12.453	0.055	0.056	1.07									19462	1889433	14.939	0.154	29358	0.232	0.017	57.4
JPN	Asia	Japan	2	254	0	100	2020-10-01		1	0	0	0	1	0	0	1	1	1	5.163	5.163	NA	84244	653	536.286	1580	5	5.714	666.084	4.24	12.492	0.04	0.045	1.04									17671	1907104	15.079	0.14	29165	0.231	0.018	54.4
JPN	Asia	Japan	2	255	0	100	2020-10-02		1	0	0	0	1	0	0	1	1	1	4.143	4.143	NA	84768	524	530.571	1591	11	6.714	670.227	4.195	12.579	0.087	0.053	1.01									21860	1928964	15.252	0.173	28213	0.223	0.019	53.2
JPN	Asia	Japan	2	256	0	100	2020-10-03		1	0	0	0	1	0	0	1	1	1	4.562	4.562	NA	85345	577	520.286	1594	3	6.714	674.79	4.114	12.603	0.024	0.053	1									13684	1942648	15.36	0.108	28665	0.227	0.018	55.1
JPN	Asia	Japan	2	257	0	100	2020-10-04		1	0	0	0	1	0	0	1	1	1	3.171	3.171	NA	85746	401	508.571	1598	4	7	677.96	4.021	12.635	0.032	0.055	1									4928	1947576	15.399	0.039	28719	0.227	0.018	56.5
JPN	Asia	Japan	2	258	0	100	2020-10-05		1	0	0	0	1	0	0	1	1	1	2.222	2.222	NA	86027	281	506.143	1602	4	5.857	680.182	4.002	12.666	0.032	0.046	1.01									21865	1969441	15.572	0.173	29021	0.229	0.017	57.3
JPN	Asia	Japan	2	259	0	100	2020-10-06		1	0	0	0	1	0	0	1	1	1	4.056	4.056	NA	86540	513	502.571	1609	7	5.857	684.238	3.974	12.722	0.055	0.046	1.03									20435	1989876	15.733	0.162	17129	0.135	0.029	34.1
JPN	Asia	Japan	2	260	0	100	2020-10-07		1	0	0	0	1	0	0	1	1	1	3.945	3.945	NA	87039	499	492.571	1614	5	5.571	688.183	3.895	12.761	0.04	0.044	1.03									21401	2011277	15.902	0.169	17406	0.138	0.028	35.3
JPN	Asia	Japan	2	261	0	100	2020-10-08		1	0	0	0	1	0	0	1	1	1	5.06	5.06	NA	87679	640	490.714	1617	3	5.286	693.244	3.88	12.785	0.024	0.042	1.04									21397	2032674	16.072	0.169	17939	0.142	0.027	36.6
JPN	Asia	Japan	2	262	0	100	2020-10-09		1	0	0	0	1	0	0	1	1	1	4.649	4.649	NA	88267	588	499.857	1623	6	4.571	697.893	3.952	12.832	0.047	0.036	1.04									19697	2052371	16.227	0.156	17630	0.139	0.028	35.3
JPN	Asia	Japan	2	263	0	100	2020-10-10		1	0	0	0	1	0	0	1	1	1	5.495	5.495	NA	88962	695	516.714	1626	3	4.571	703.388	4.085	12.856	0.024	0.036	1.04									10803	2063174	16.313	0.085	17218	0.136	0.03	33.3
JPN	Asia	Japan	2	264	0	100	2020-10-11		1	0	0	0	1	0	0	1	1	1	3.463	3.463	NA	89400	438	522	1628	2	4.286	706.851	4.127	12.872	0.016	0.034	1.03									5077	2068251	16.353	0.04	17239	0.136	0.03	33
JPN	Asia	Japan	2	265	0	100	2020-10-12		1	0	0	0	1	0	0	1	1	1	1.992	1.992	NA	89652	252	517.857	1631	3	4.143	708.843	4.094	12.896	0.024	0.033	1.03									23235	2091486	16.537	0.184	17435	0.138	0.03	33.7
JPN	Asia	Japan	2	266	0	100	2020-10-13		1	0	0	0	1	0	0	1	1	3	3.961	3.961	NA	90153	501	516.143	1635	4	3.714	712.805	4.081	12.927	0.032	0.029	1.04									19828	2111314	16.693	0.157	17348	0.137	0.03	33.6
JPN	Asia	Japan	2	267	0	100	2020-10-14		1	0	0	0	1	0	0	1	1	3	4.277	4.277	NA	90694	541	522.143	1646	11	4.571	717.082	4.128	13.014	0.087	0.036	1.05									21837	2133151	16.866	0.173	17411	0.138	0.03	33.3
JPN	Asia	Japan	2	268	0	100	2020-10-15		1	0	0	0	1	0	0	1	1	3	5.598	5.598	NA	91402	708	531.857	1650	4	4.714	722.68	4.205	13.046	0.032	0.037	1.05									20737	2153888	17.03	0.164	17316	0.137	0.031	32.6
JPN	Asia	Japan	2	269	0	100	2020-10-16		1	0	0	0	1	0	0	1	1	3	5.076	5.076	NA	92044	642	539.571	1664	14	5.857	727.756	4.266	13.157	0.111	0.046	1.04									20701	2174589	17.194	0.164	17460	0.138	0.031	32.4
JPN	Asia	Japan	2	270	0	100	2020-10-17		1	0	0	0	1	0	0	1	1	3	4.95	4.95	NA	92670	626	529.714	1670	6	6.286	732.706	4.188	13.204	0.047	0.05	1.03									9896	2184485	17.272	0.078	17330	0.137	0.031	32.7
JPN	Asia	Japan	2	271	0	100	2020-10-18		1	0	0	0	1	0	0	1	1	3	3.384	3.384	NA	93098	428	528.286	1672	2	6.286	736.09	4.177	13.22	0.016	0.05	1.03									5123	2189608	17.312	0.041	17337	0.137	0.03	32.8
JPN	Asia	Japan	2	272	0	100	2020-10-19		1	0	0	0	1	0	0	1	1	3	2.451	2.451	NA	93408	310	536.571	1676	4	6.429	738.541	4.242	13.251	0.032	0.051	1.04									21920	2211528	17.486	0.173	17149	0.136	0.031	32
JPN	Asia	Japan	2	273	0	100	2020-10-20		1	0	0	0	1	0	0	1	1	3	3.851	3.851	NA	93895	487	534.571	1679	3	6.286	742.391	4.227	13.275	0.024	0.05	1.05									15486	2227014	17.608	0.122	16529	0.131	0.032	30.9
JPN	Asia	Japan	2	274	0	100	2020-10-21		1	0	0	0	1	0	0	1	1	3	4.902	4.902	NA	94515	620	545.857	1686	7	5.714	747.293	4.316	13.331	0.055	0.045	1.07									22144	2249158	17.783	0.175	16572	0.131	0.033	30.4
JPN	Asia	Japan	2	275	0	100	2020-10-22		1	0	0	0	1	0	0	1	1	3	4.894	4.894	NA	95134	619	533.143	1697	11	6.714	752.187	4.215	13.418	0.087	0.053	1.08									23418	2272576	17.968	0.185	16955	0.134	0.031	31.8
JPN	Asia	Japan	2	276	0	100	2020-10-23		1	0	0	0	1	0	0	1	1	3	5.803	5.803	NA	95868	734	546.286	1706	9	6	757.991	4.319	13.489	0.071	0.047	1.1									22880	2295456	18.149	0.181	17267	0.137	0.032	31.6
JPN	Asia	Japan	2	277	0	100	2020-10-24		1	0	0	0	1	0	0	1	1	3	5.78	5.78	NA	96599	731	561.286	1710	4	5.714	763.771	4.438	13.52	0.032	0.045	1.11									13211	2308667	18.254	0.104	17740	0.14	0.032	31.6
JPN	Asia	Japan	2	278	0	100	2020-10-25		1	0	0	0	1	0	0	1	1	3	3.922	3.922	NA	97095	496	571	1716	6	6.286	767.692	4.515	13.568	0.047	0.05	1.12									5427	2314094	18.297	0.043	17784	0.141	0.032	31.1
JPN	Asia	Japan	2	279	0	100	2020-10-26		1	0	0	0	1	0	0	1	1	3	3.226	3.226	NA	97503	408	585	1721	5	6.429	770.918	4.625	13.607	0.04	0.051	1.14									22602	2336696	18.475	0.179	17881	0.141	0.033	30.6
JPN	Asia	Japan	2	280	0	100	2020-10-27		1	0	0	0	1	0	0	1	1	3	5.084	5.084	NA	98146	643	607.286	1726	5	6.714	776.002	4.802	13.647	0.04	0.053	1.15									25714	2362410	18.679	0.203	19342	0.153	0.031	31.8
JPN	Asia	Japan	2	281	0	100	2020-10-28		1	0	0	0	1	0	0	1	1	3	5.78	5.78	NA	98877	731	623.143	1731	5	6.429	781.782	4.927	13.686	0.04	0.051	1.16									23064	2385474	18.861	0.182	19474	0.154	0.032	31.3
JPN	Asia	Japan	2	282	0	100	2020-10-29		1	0	0	0	1	0	0	1	1	3	6.302	6.302	NA	99674	797	648.571	1748	17	7.286	788.083	5.128	13.821	0.134	0.058	1.15									20504	2405978	19.023	0.162	19057	0.151	0.034	29.4
JPN	Asia	Japan	2	283	0	100	2020-10-30		1	0	0	0	1	0	0	1	1	3	6.136	6.136	NA	100450	776	654.571	1756	8	7.143	794.219	5.175	13.884	0.063	0.056	1.15									21782	2427760	19.195	0.172	18901	0.149	0.035	28.9
JPN	Asia	Japan	2	284	0	100	2020-10-31		1	0	0	0	1	0	0	1	1	3	6.934	6.934	NA	101327	877	675.429	1769	13	8.429	801.153	5.34	13.987	0.103	0.067	1.17									11398	2439158	19.285	0.09	18642	0.147	0.036	27.6
JPN	Asia	Japan	2	285	0	100	2020-11-01		1	0	0	0	1	0	0	1	1	3	4.87	4.87	NA	101943	616	692.571	1776	7	8.571	806.024	5.476	14.042	0.055	0.068	1.18									6214	2445372	19.335	0.049	18754	0.148	0.037	27.1
JPN	Asia	Japan	2	286	0	100	2020-11-02		1	0	0	0	1	0	0	1	1	3	3.858	3.858	NA	102431	488	704	1787	11	9.429	809.882	5.566	14.129	0.087	0.075	1.2									21535	2466907	19.505	0.17	18602	0.147	0.038	26.4
JPN	Asia	Japan	2	287	0	100	2020-11-03		1	0	0	0	1	0	0	1	1	3	6.942	6.942	NA	103309	878	737.571	1794	7	9.714	816.824	5.832	14.184	0.055	0.077	1.22									7477	2474384	19.564	0.059	15996	0.126	0.046	21.7
JPN	Asia	Japan	2	288	0	100	2020-11-04		1	0	0	0	1	0	0	1	1	3	4.894	4.894	NA	103928	619	721.571	1799	5	9.714	821.718	5.705	14.224	0.04	0.077	1.22									21840	2496224	19.737	0.173	15821	0.125	0.046	21.9
JPN	Asia	Japan	2	289	0	100	2020-11-05		1	0	0	0	1	0	0	1	1	3	8.191	8.191	NA	104964	1036	755.714	1806	7	8.286	829.909	5.975	14.279	0.055	0.066	1.28									29533	2525757	19.97	0.234	17111	0.135	0.044	22.6
JPN	Asia	Japan	2	290	0	100	2020-11-06		1	0	0	0	1	0	0	1	1	3	9.267	9.267	NA	106136	1172	812.286	1810	4	7.714	839.176	6.422	14.311	0.032	0.061	1.33									28237	2553994	20.193	0.223	18033	0.143	0.045	22.2
JPN	Asia	Japan	2	291	0	100	2020-11-07		1	1	1	0	1	0	0	1	1	3	10.302	10.302	NA	107439	1303	873.143	1815	5	6.571	849.478	6.904	14.35	0.04	0.052	1.36									13460	2567454	20.3	0.106	18328	0.145	0.048	21
JPN	Asia	Japan	2	292	0	100	2020-11-08		1	1	1	0	1	0	0	1	1	3	7.551	7.551	NA	108394	955	921.571	1821	6	6.429	857.029	7.287	14.398	0.047	0.051	1.37									8004	2575458	20.363	0.063	18584	0.147	0.05	20.2
JPN	Asia	Japan	2	293	0	100	2020-11-09		1	1	1	0	1	0	0	1	1	3	6.302	6.302	NA	109191	797	965.714	1834	13	6.714	863.331	7.636	14.501	0.103	0.053	1.39									25476	2600934	20.565	0.201	19147	0.151	0.05	19.8
JPN	Asia	Japan	2	294	0	100	2020-11-10		1	1	1	0	1	0	0	1	1	3	10.247	10.247	NA	110487	1296	1025.43	1840	6	6.571	873.578	8.108	14.548	0.047	0.052	1.41									25179	2626113	20.764	0.199	21676	0.171	0.047	21.1
JPN	Asia	Japan	2	295	0	100	2020-11-11		1	1	1	0	1	0	0	1	1	3	12.05	12.05	NA	112011	1524	1154.71	1847	7	6.857	885.627	9.13	14.604	0.055	0.054	1.42									33681	2659794	21.03	0.266	23367	0.185	0.049	20.2
JPN	Asia	Japan	2	296	0	100	2020-11-12		1	1	1	0	1	0	0	1	1	3	12.998	12.998	NA	113655	1644	1241.57	1854	7	6.857	898.626	9.817	14.659	0.055	0.054	1.4									29912	2689706	21.266	0.237	23421	0.185	0.053	18.9
JPN	Asia	Japan	2	297	0	100	2020-11-13		1	1	1	0	1	0	0	1	1	3	13.481	13.481	NA	115360	1705	1317.71	1864	10	7.714	912.107	10.419	14.738	0.079	0.061	1.38									24038	2713744	21.457	0.19	22821	0.18	0.058	17.3
JPN	Asia	Japan	2	298	0	100	2020-11-14		1	1	1	0	1	0	0	1	1	3	13.86	13.86	NA	117113	1753	1382	1865	1	7.143	925.967	10.927	14.746	0.008	0.056	1.36									16651	2730395	21.588	0.132	23277	0.184	0.059	16.8
JPN	Asia	Japan	2	299	0	100	2020-11-15		1	1	1	0	1	0	0	1	1	3	11.844	11.844	NA	118611	1498	1459.57	1874	9	7.571	937.811	11.54	14.817	0.071	0.06	1.36									9127	2739522	21.66	0.072	23438	0.185	0.062	16.1
JPN	Asia	Japan	2	300	0	100	2020-11-16		1	1	1	0	1	0	0	1	1	3	7.48	7.48	NA	119557	946	1480.86	1883	9	7	945.291	11.709	14.888	0.071	0.055	1.35									30109	2769631	21.898	0.238	24100	0.191	0.061	16.3
JPN	Asia	Japan	2	301	0	100	2020-11-17		1	1	1	0	1	0	0	1	1	3	13.362	13.362	NA	121247	1690	1537.14	1895	12	7.857	958.653	12.154	14.983	0.095	0.062	1.37									27634	2797265	22.117	0.218	24450	0.193	0.063	15.9
JPN	Asia	Japan	2	302	0	100	2020-11-18		1	1	1	0	1	0	0	1	1	3	17.632	17.632	NA	123477	2230	1638	1908	13	8.714	976.284	12.951	15.086	0.103	0.069	1.38									34630	2831895	22.391	0.274	24586	0.194	0.067	15
JPN	Asia	Japan	2	303	0	100	2020-11-19		1	1	1	0	1	0	0	1	1	3	18.834	18.834	NA	125859	2382	1743.43	1920	12	9.429	995.118	13.785	15.181	0.095	0.075	1.36									37810	2869705	22.69	0.299	25714	0.203	0.068	14.7
JPN	Asia	Japan	2	304	0	100	2020-11-20		1	1	1	0	1	0	0	1	1	3	19.181	19.181	NA	128285	2426	1846.43	1930	10	9.429	1014.3	14.599	15.26	0.079	0.075	1.34									41770	2911475	23.02	0.33	28247	0.223	0.065	15.3
JPN	Asia	Japan	2	305	0	100	2020-11-21		1	1	1	0	1	0	0	1	1	3	20.446	20.446	NA	130871	2586	1965.43	1932	2	9.571	1034.75	15.54	15.276	0.016	0.076	1.3									24924	2936399	23.217	0.197	29429	0.233	0.067	15
JPN	Asia	Japan	2	306	0	100	2020-11-22		1	1	1	0	1	0	0	1	1	3	17.102	17.102	NA	133034	2163	2060.43	1943	11	9.857	1051.85	16.291	15.363	0.087	0.078	1.26									20389	2956788	23.378	0.161	31038	0.245	0.066	15.1
JPN	Asia	Japan	2	307	0	100	2020-11-23		1	1	1	0	1	0	0	1	1	3	12.018	12.018	NA	134554	1520	2142.43	1949	6	9.429	1063.87	16.939	15.41	0.047	0.075	1.2									9560	2966348	23.454	0.076	28102	0.222	0.076	13.1
JPN	Asia	Japan	2	308	0	100	2020-11-24		1	1	1	0	1	0	0	1	1	3	9.741	9.741	NA	135786	1232	2077	1963	14	9.714	1073.61	16.422	15.521	0.111	0.077	1.13									43773	3010121	23.8	0.346	30408	0.24	0.068	14.6
JPN	Asia	Japan	2	309	0	100	2020-11-25		1	1	1	0	1	0	0	1	1	3	15.41	15.41	NA	137735	1949	2036.86	1983	20	10.714	1089.02	16.105	15.679	0.158	0.085	1.12									41052	3051173	24.124	0.325	31325	0.248	0.065	15.4
JPN	Asia	Japan	2	310	0	100	2020-11-26		1	1	1	0	1	0	0	1	1	3	19.687	19.687	NA	140225	2490	2052.29	1996	13	10.857	1108.7	16.227	15.782	0.103	0.086	1.14									42634	3093807	24.462	0.337	32015	0.253	0.064	15.6
JPN	Asia	Japan	2	311	0	100	2020-11-27		1	1	1	0	1	0	0	1	1	3	20.186	20.186	NA	142778	2553	2070.43	2028	32	14	1128.89	16.37	16.035	0.253	0.111	1.15									43351	3137158	24.804	0.343	32240	0.255	0.064	15.6
JPN	Asia	Japan	2	312	0	100	2020-11-28		1	1	1	0	1	0	0	1	1	3	21.182	21.182	NA	145457	2679	2083.71	2042	14	15.714	1150.07	16.475	16.145	0.111	0.124	1.14									22307	3159465	24.981	0.176	31867	0.252	0.065	15.3
JPN	Asia	Japan	2	313	0	100	2020-11-29		1	1	1	0	1	0	0	1	1	3	16.272	16.272	NA	147515	2058	2068.71	2057	15	16.286	1166.34	16.357	16.264	0.119	0.129	1.13									11975	3171440	25.075	0.095	30665	0.242	0.067	14.8
JPN	Asia	Japan	2	314	0	100	2020-11-30		1	1	1	0	1	0	0	1	1	3	11.441	11.441	NA	148962	1447	2058.29	2076	19	18.143	1177.78	16.274	16.414	0.15	0.143	1.12									41335	3212775	25.402	0.327	35204	0.278	0.058	17.1
JPN	Asia	Japan	2	315	0	100	2020-12-01		1	1	1	0	1	0	1	1	1	3	15.924	15.924	NA	150976	2014	2170	2109	33	20.857	1193.71	17.157	16.675	0.261	0.165	1.1									44289	3257064	25.752	0.35	35278	0.279	0.062	16.3
JPN	Asia	Japan	2	316	0	100	2020-12-02		1	1	1	0	1	0	1	1	1	3	19.419	19.419	NA	153432	2456	2242.43	2141	32	22.571	1213.13	17.73	16.928	0.253	0.178	1.08									43236	3300300	26.094	0.342	35590	0.281	0.063	15.9
JPN	Asia	Japan	2	317	0	100	2020-12-03		1	1	1	0	1	0	1	1	1	3	19.814	19.814	NA	155938	2506	2244.71	2174	33	25.429	1232.94	17.748	17.189	0.261	0.201	1.07									36823	3337123	26.385	0.291	34759	0.275	0.065	15.5
JPN	Asia	Japan	2	318	0	100	2020-12-04		1	1	1	0	1	0	1	1	1	3	19.363	19.363	NA	158387	2449	2229.86	2210	36	26	1252.3	17.631	17.474	0.285	0.206	1.06									38145	3375268	26.687	0.302	34016	0.269	0.066	15.3
JPN	Asia	Japan	2	319	0	100	2020-12-05		1	1	1	0	1	0	1	1	1	3	19.632	19.632	NA	160870	2483	2201.86	2229	19	26.714	1271.94	17.409	17.624	0.15	0.211	1.07									22313	3397581	26.863	0.176	34017	0.269	0.065	15.4
JPN	Asia	Japan	2	320	0	100	2020-12-06		1	1	1	0	1	0	1	1	1	3	16.185	16.185	NA	162917	2047	2200.29	2259	30	28.857	1288.12	17.397	17.861	0.237	0.228	1.08									17612	3415193	27.003	0.139	34822	0.275	0.063	15.8
JPN	Asia	Japan	2	321	0	100	2020-12-07		1	1	1	0	1	0	1	1	1	3	11.994	11.994	NA	164434	1517	2210.29	2299	40	31.857	1300.12	17.476	18.177	0.316	0.252	1.1									37737	3452930	27.301	0.298	34308	0.271	0.064	15.5
JPN	Asia	Japan	2	322	0	100	2020-12-08		1	1	1	0	2	0	1	1	1	3	17.062	17.062	NA	166592	2158	2230.86	2334	35	32.143	1317.18	17.639	18.454	0.277	0.254	1.11									40060	3492990	27.618	0.317	33704	0.266	0.066	15.1
JPN	Asia	Japan	2	323	0	100	2020-12-09		1	1	1	0	2	0	1	1	1	3	22.431	22.431	NA	169429	2837	2285.29	2376	42	33.571	1339.61	18.069	18.786	0.332	0.265	1.12									54557	3547547	28.049	0.431	35321	0.279	0.065	15.5
JPN	Asia	Japan	2	324	0	100	2020-12-10		1	1	1	0	2	0	1	1	1	3	23.538	23.538	NA	172406	2977	2352.57	2395	19	31.571	1363.15	18.601	18.936	0.15	0.25	1.12									44612	3592159	28.402	0.353	36434	0.288	0.065	15.5
JPN	Asia	Japan	2	325	0	100	2020-12-11		1	1	1	0	2	0	1	1	1	3	22.961	22.961	NA	175310	2904	2417.57	2446	51	33.714	1386.11	19.115	19.34	0.403	0.267	1.11									53834	3645993	28.827	0.426	38675	0.306	0.063	16
JPN	Asia	Japan	2	326	0	100	2020-12-12		1	1	1	0	2	0	1	1	1	3	23.419	23.419	NA	178272	2962	2486	2462	16	33.286	1409.53	19.656	19.466	0.127	0.263	1.11									28203	3674196	29.05	0.223	39516	0.312	0.063	15.9
JPN	Asia	Japan	2	327	0	100	2020-12-13		1	1	1	0	2	0	1	1	1	3	18.715	18.715	NA	180639	2367	2531.71	2481	19	31.714	1428.24	20.017	19.616	0.15	0.251	1.1									13144	3687340	29.154	0.104	38878	0.307	0.065	15.4
JPN	Asia	Japan	2	328	0	100	2020-12-14		1	1	1	0	2	0	1	1	1	3	13.22	13.22	NA	182311	1672	2553.86	2530	49	33	1441.46	20.192	20.004	0.387	0.261	1.1									53758	3741098	29.579	0.425	41167	0.325	0.062	16.1
JPN	Asia	Japan	2	329	0	100	2020-12-15		1	1	1	0	2	0	1	1	1	3	19.3	19.3	NA	184752	2441	2594.29	2581	51	35.286	1460.76	20.512	20.407	0.403	0.279	1.09									45817	3786915	29.942	0.362	41989	0.332	0.062	16.2
JPN	Asia	Japan	2	330	0	100	2020-12-16		1	1	1	0	2	0	1	1	1	3	23.712	23.712	NA	187751	2999	2617.43	2623	42	35.286	1484.47	20.695	20.739	0.332	0.279	1.09									54303	3841218	30.371	0.429	41953	0.332	0.062	16
JPN	Asia	Japan	2	331	0	100	2020-12-17		1	1	1	0	2	0	1	1	1	3	25.293	25.293	NA	190950	3199	2649.14	2661	38	38	1509.77	20.946	21.039	0.3	0.3	1.08									62439	3903657	30.865	0.494	44500	0.352	0.06	16.8
JPN	Asia	Japan	2	332	0	100	2020-12-18		1	1	1	0	2	0	1	1	1	3	22.162	22.162	NA	193753	2803	2634.71	2709	48	37.571	1531.93	20.832	21.419	0.38	0.297	1.07									56421	3960078	31.311	0.446	44869	0.355	0.059	17
JPN	Asia	Japan	2	333	0	100	2020-12-19		1	1	1	0	2	0	1	1	1	3	24.21	24.21	NA	196815	3062	2649	2749	40	41	1556.14	20.945	21.735	0.316	0.324	1.08									27049	3987127	31.525	0.214	44704	0.353	0.059	16.9
JPN	Asia	Japan	2	334	0	100	2020-12-20		1	1	1	0	2	0	1	1	1	3	19.411	19.411	NA	199270	2455	2661.57	2784	35	43.286	1575.55	21.044	22.012	0.277	0.342	1.09									12282	3999409	31.622	0.097	44581	0.352	0.06	16.7
JPN	Asia	Japan	2	335	0	100	2020-12-21		1	1	1	0	2	0	1	1	1	3	14.264	14.264	NA	201074	1804	2680.43	2833	49	43.286	1589.81	21.193	22.399	0.387	0.342	1.1									55650	4055059	32.062	0.44	44852	0.355	0.06	16.7
JPN	Asia	Japan	2	336	0	100	2020-12-22		1	1	1	0	1	0	1	1	1	4	21.016	21.016	NA	203732	2658	2711.43	2877	44	42.286	1610.83	21.438	22.747	0.348	0.334	1.12									31110	4086169	32.308	0.246	42751	0.338	0.063	15.8
JPN	Asia	Japan	2	337	0	100	2020-12-23		1	1	1	0	1	0	1	1	1	4	25.894	25.894	NA	207007	3275	2750.86	2941	64	45.429	1636.72	21.75	23.253	0.506	0.359	1.14									72258	4158427	32.879	0.571	45316	0.358	0.061	16.5
JPN	Asia	Japan	2	338	0	100	2020-12-24		1	1	1	0	1	0	1	1	1	4	29.745	29.745	NA	210769	3762	2831.29	2967	26	43.714	1666.47	22.386	23.459	0.206	0.346	1.16									63512	4221939	33.381	0.502	45469	0.36	0.062	16.1
JPN	Asia	Japan	2	339	0	100	2020-12-25		1	1	1	0	1	0	1	1	1	4	30.093	30.093	NA	214575	3806	2974.57	3016	49	43.857	1696.56	23.519	23.846	0.387	0.347	1.17									60261	4282200	33.858	0.476	46017	0.364	0.065	15.5
JPN	Asia	Japan	2	340	0	100	2020-12-26		1	1	1	0	1	0	1	1	1	4	30.773	30.773	NA	218467	3892	3093.14	3062	46	44.714	1727.33	24.456	24.21	0.364	0.354	1.17									32677	4314877	34.116	0.258	46821	0.37	0.066	15.1
JPN	Asia	Japan	2	341	0	100	2020-12-27		1	1	1	0	1	0	1	1	1	4	23.285	23.285	NA	221412	2945	3163.14	3100	38	45.143	1750.62	25.01	24.51	0.3	0.357	1.17									11963	4326840	34.211	0.095	46776	0.37	0.068	14.8
JPN	Asia	Japan	2	342	0	100	2020-12-28		1	1	1	0	1	0	1	1	1	4	18.77	18.77	NA	223786	2374	3244.57	3152	52	45.571	1769.39	25.654	24.922	0.411	0.36	1.16									74383	4401223	34.799	0.588	49452	0.391	0.066	15.2
JPN	Asia	Japan	2	343	0	100	2020-12-29		1	1	1	0	1	0	1	1	1	4	28.693	28.693	NA	227415	3629	3383.29	3196	44	45.571	1798.08	26.75	25.27	0.348	0.36	1.16									24850	4426073	34.995	0.196	48558	0.384	0.07	14.4
JPN	Asia	Japan	2	344	0	100	2020-12-30		1	1	1	0	1	0	1	1	1	4	30.488	30.488	NA	231271	3856	3466.29	3243	47	43.143	1828.57	27.407	25.641	0.372	0.341	1.15									21069	4447142	35.162	0.167	41245	0.326	0.084	11.9
JPN	Asia	Japan	2	345	0	100	2020-12-31		1	1	1	0	1	0	1	1	1	4	35.896	35.896	NA	235811	4540	3577.43	3292	49	46.429	1864.47	28.285	26.029	0.387	0.367	1.14									39575	4486717	35.475	0.313	37825	0.299	0.095	10.6
JPN	Asia	Japan	2	346	0	100	2021-01-01		1	1	1	0	1	0	1	1	1	4	25.752	25.752	NA	239068	3257	3499	3540	248	74.857	1890.22	27.665	27.989	1.961	0.592	1.12									25072	4511789	35.673	0.198	32798	0.259	0.107	9.4
JPN	Asia	Japan	2	347	0	100	2021-01-02		1	1	1	0	1	0	1	1	1	4	23.949	23.949	NA	242097	3029	3375.71	3571	31	72.714	1914.17	26.69	28.235	0.245	0.575	1.14									8746	4520535	35.742	0.069	29380	0.232	0.115	8.7
JPN	Asia	Japan	2	348	0	100	2021-01-03		1	1	1	0	1	0	1	1	1	4	25.27	25.27	NA	245293	3196	3411.57	3631	60	75.857	1939.44	26.974	28.709	0.474	0.6	1.21									20291	4540826	35.903	0.16	30569	0.242	0.112	9
JPN	Asia	Japan	2	349	0	100	2021-01-04		1	1	1	0	1	0	1	1	1	4	26.345	26.345	NA	248625	3332	3548.43	3679	48	75.286	1965.78	28.056	29.088	0.38	0.595	1.3									84338	4625164	36.569	0.667	31992	0.253	0.111	9
JPN	Asia	Japan	2	350	0	100	2021-01-05		1	1	1	1	1	1	1	1	1	4	39.106	39.106	NA	253571	4946	3736.57	3755	76	79.857	2004.89	29.544	29.689	0.601	0.631	1.37									88446	4713610	37.269	0.699	41077	0.325	0.091	11
JPN	Asia	Japan	2	351	0	100	2021-01-06		1	1	1	1	1	1	1	1	1	4	47.044	47.044	NA	259521	5950	4035.71	3820	65	82.429	2051.93	31.909	30.203	0.514	0.652	1.43									73967	4787577	37.854	0.585	48634	0.385	0.083	12.1
JPN	Asia	Japan	2	352	0	100	2021-01-07		1	1	1	1	1	1	1	1	1	4	59.798	59.798	NA	267084	7563	4467.57	3884	64	84.571	2111.73	35.323	30.709	0.506	0.669	1.45									81440	4869017	38.497	0.644	54614	0.432	0.082	12.2
JPN	Asia	Japan	2	353	0	100	2021-01-08		1	1	1	1	1	1	1	1	1	4	62.17	62.17	NA	274947	7863	5125.57	3962	78	60.286	2173.9	40.526	31.326	0.617	0.477	1.44									63373	4932390	38.998	0.501	60086	0.475	0.085	11.7
JPN	Asia	Japan	2	354	0	100	2021-01-09		1	1	1	1	1	1	1	1	1	4	61.592	61.592	NA	282737	7790	5805.71	4021	59	64.286	2235.49	45.904	31.792	0.466	0.508	1.38									35730	4968120	39.281	0.283	63941	0.506	0.091	11
JPN	Asia	Japan	2	355	0	100	2021-01-10		1	1	1	1	1	1	1	1	1	4	48.08	48.08	NA	288818	6081	6217.86	4066	45	62.143	2283.57	49.162	32.148	0.356	0.491	1.31									24008	4992128	39.471	0.19	64472	0.51	0.096	10.4
JPN	Asia	Japan	2	356	0	100	2021-01-11		1	1	1	1	1	1	1	1	1	4	38.964	38.964	NA	293746	4928	6445.86	4114	48	62.143	2322.53	50.965	32.528	0.38	0.491	1.23									19942	5012070	39.628	0.158	55272	0.437	0.117	8.6
JPN	Asia	Japan	2	357	0	100	2021-01-12		1	1	1	1	1	1	1	1	1	4	36.173	36.173	NA	298321	4575	6392.86	4178	64	60.429	2358.71	50.546	33.034	0.506	0.478	1.15									86551	5098621	40.313	0.684	55002	0.435	0.116	8.6
JPN	Asia	Japan	2	358	0	100	2021-01-13		1	1	1	1	1	1	1	1	1	4	46.009	46.009	NA	304140	5819	6374.14	4275	97	65	2404.72	50.398	33.801	0.767	0.514	1.12									81255	5179876	40.955	0.642	56043	0.443	0.114	8.8
JPN	Asia	Japan	2	359	0	100	2021-01-14		1	1	1	1	1	1	1	1	1	4	52.136	52.136	NA	310734	6594	6235.71	4341	66	65.286	2456.85	49.303	34.323	0.522	0.516	1.11									101255	5281131	41.756	0.801	58873	0.465	0.106	9.4
JPN	Asia	Japan	2	360	0	100	2021-01-15		1	1	1	1	1	1	1	1	1	4	56.429	56.429	NA	317871	7137	6132	4419	78	65.286	2513.28	48.483	34.939	0.617	0.516	1.1									70610	5351741	42.314	0.558	59907	0.474	0.102	9.8
JPN	Asia	Japan	2	361	0	100	2021-01-16		1	1	1	1	1	1	1	1	1	4	55.908	55.908	NA	324942	7071	6029.29	4475	56	64.857	2569.19	47.671	35.382	0.443	0.513	1.09									44662	5396403	42.667	0.353	61183	0.484	0.099	10.1
JPN	Asia	Japan	2	362	0	100	2021-01-17		1	1	1	1	1	1	1	1	1	4	45.645	45.645	NA	330715	5773	5985.29	4524	49	65.429	2614.83	47.323	35.77	0.387	0.517	1.06									16038	5412441	42.794	0.127	60045	0.475	0.1	10
JPN	Asia	Japan	2	363	0	100	2021-01-18		1	1	1	1	1	1	1	1	1	4	38.663	38.663	NA	335605	4890	5979.86	4582	58	66.857	2653.5	47.28	36.228	0.459	0.529	1.02									80773	5493214	43.433	0.639	68735	0.543	0.087	11.5
JPN	Asia	Japan	2	364	0	100	2021-01-19		1	1	1	1	1	1	1	1	1	4	42.569	42.569	NA	340989	5384	6095.43	4686	104	72.571	2696.07	48.194	37.05	0.822	0.574	0.98									103313	5596527	44.25	0.817	71129	0.562	0.086	11.7
JPN	Asia	Japan	2	365	0	100	2021-01-20		1	1	1	1	1	1	1	1	1	4	43.637	43.637	NA	346508	5519	6052.57	4778	92	71.857	2739.7	47.855	37.778	0.727	0.568	0.92									86804	5683331	44.936	0.686	71922	0.569	0.084	11.9
JPN	Asia	Japan	2	366	0	100	2021-01-21		1	1	1	1	1	1	1	1	1	4	44.443	44.443	NA	352129	5621	5913.57	4872	94	75.857	2784.15	46.756	38.521	0.743	0.6	0.88									85769	5769100	45.614	0.678	69710	0.551	0.085	11.8
JPN	Asia	Japan	2	367	0	100	2021-01-22		1	1	1	1	1	1	1	1	1	4	39.889	39.889	NA	357174	5045	5614.71	4980	108	80.143	2824.03	44.393	39.375	0.854	0.634	0.85									101273	5870373	46.415	0.801	74090	0.586	0.076	13.2
JPN	Asia	Japan	2	368	0	100	2021-01-23		1	1	1	1	1	1	1	1	1	4	37.588	37.588	NA	361928	4754	5283.71	5063	83	84	2861.62	41.776	40.031	0.656	0.664	0.83									37116	5907489	46.708	0.293	73012	0.577	0.072	13.8
JPN	Asia	Japan	2	369	0	100	2021-01-24		1	1	1	1	1	1	1	1	1	4	31.397	31.397	NA	365899	3971	5026.29	5119	56	85	2893.02	39.741	40.474	0.443	0.672	0.82									18784	5926273	46.857	0.149	73405	0.58	0.068	14.6
JPN	Asia	Japan	2	370	0	100	2021-01-25		1	1	1	1	1	1	1	1	1	4	22.02	22.02	NA	368684	2785	4725.57	5193	74	87.286	2915.04	37.363	41.059	0.585	0.69	0.8									81941	6008214	47.505	0.648	73571	0.582	0.064	15.6
JPN	Asia	Japan	2	371	0	100	2021-01-26		1	1	1	1	1	1	1	1	1	4	30.527	30.527	NA	372545	3861	4508	5297	104	87.286	2945.57	35.643	41.881	0.822	0.69	0.78									66335	6074549	48.029	0.524	68289	0.54	0.066	15.1
JPN	Asia	Japan	2	372	0	100	2021-01-27		1	1	1	1	1	1	1	1	1	4	31.128	31.128	NA	376482	3937	4282	5387	90	87	2976.7	33.856	42.593	0.712	0.688	0.76									90824	6165373	48.747	0.718	68863	0.544	0.062	16.1
JPN	Asia	Japan	2	373	0	100	2021-01-28		1	1	1	1	1	1	1	1	1	4	32.907	32.907	NA	380644	4162	4073.57	5500	113	89.714	3009.6	32.208	43.486	0.893	0.709	0.74									64332	6229705	49.256	0.509	65801	0.52	0.062	16.2
JPN	Asia	Japan	2	374	0	100	2021-01-29		1	1	1	1	1	1	1	1	1	4	27.958	27.958	NA	384180	3536	3858	5597	97	88.143	3037.56	30.504	44.253	0.767	0.697	0.72									82296	6312001	49.907	0.651	63090	0.499	0.061	16.4
JPN	Asia	Japan	2	375	0	100	2021-01-30		1	1	1	1	1	1	1	1	1	4	26.242	26.242	NA	387499	3319	3653	5688	91	89.286	3063.8	28.883	44.973	0.72	0.706	0.71									40425	6352426	50.226	0.32	63562	0.503	0.057	17.4
JPN	Asia	Japan	2	376	0	100	2021-01-31		1	1	1	1	1	1	1	1	1	4	21.087	21.087	NA	390166	2667	3466.71	5753	65	90.571	3084.89	27.41	45.487	0.514	0.716	0.7									17772	6370198	50.367	0.141	63418	0.501	0.055	18.3
JPN	Asia	Japan	2	377	0	100	2021-02-01		1	1	1	1	1	1	1	1	1	4	14.153	14.153	NA	391956	1790	3324.57	5833	80	91.429	3099.04	26.286	46.119	0.633	0.723	0.69									67269	6437467	50.899	0.532	61322	0.485	0.054	18.4
JPN	Asia	Japan	2	378	0	100	2021-02-02		1	1	1	1	1	1	1	1	1	4	18.288	18.288	NA	394269	2313	3103.43	5952	119	93.571	3117.33	24.538	47.06	0.941	0.74	0.68									59110	6496577	51.366	0.467	60290	0.477	0.051	19.4
JPN	Asia	Japan	2	379	0	100	2021-02-03		1	1	1	1	1	1	1	1	1	4	20.802	20.802	NA	396900	2631	2916.86	6068	116	97.286	3138.13	23.062	47.977	0.917	0.769	0.66									68807	6565384	51.91	0.544	57144	0.452	0.051	19.6
JPN	Asia	Japan	2	380	0	100	2021-02-04		1	1	1	1	1	1	1	1	1	4	20.494	20.494	NA	399492	2592	2692.57	6172	104	96	3158.63	21.289	48.8	0.822	0.759	0.66									61902	6627286	52.399	0.489	56797	0.449	0.047	21.1
JPN	Asia	Japan	2	381	0	100	2021-02-05		1	1	1	1	1	1	1	1	1	4	18.707	18.707	NA	401858	2366	2525.43	6278	106	97.286	3177.33	19.968	49.638	0.838	0.769	0.66									71144	6698430	52.962	0.563	55204	0.436	0.046	21.9
JPN	Asia	Japan	2	382	0	100	2021-02-06		1	1	1	1	1	1	1	1	1	4	17.948	17.948	NA	404128	2270	2375.57	6372	94	97.714	3195.28	18.783	50.381	0.743	0.773	0.66									33043	6731473	53.223	0.261	54150	0.428	0.044	22.8
JPN	Asia	Japan	2	383	0	100	2021-02-07		1	1	1	1	1	1	1	1	1	4	12.943	12.943	NA	405765	1637	2228.43	6424	52	95.857	3208.23	17.619	50.792	0.411	0.758	0.65									18191	6749664	53.367	0.144	54209	0.429	0.041	24.3
JPN	Asia	Japan	2	384	0	100	2021-02-08		1	1	1	1	1	1	1	1	1	4	9.701	9.701	NA	406992	1227	2148	6507	83	96.286	3217.93	16.983	51.448	0.656	0.761	0.65									58499	6808163	53.829	0.463	52957	0.419	0.041	24.7
JPN	Asia	Japan	2	385	0	100	2021-02-09		1	1	1	1	1	1	1	1	1	4	12.318	12.318	NA	408550	1558	2040.14	6602	95	92.857	3230.24	16.131	52.199	0.751	0.734	0.64									78153	6886316	54.447	0.618	55677	0.44	0.037	27.3
JPN	Asia	Japan	2	386	0	100	2021-02-10		1	1	1	1	1	1	1	1	1	4	14.896	14.896	NA	410434	1884	1933.43	6723	121	93.571	3245.14	15.287	53.156	0.957	0.74	0.64									65352	6951668	54.964	0.517	55183	0.436	0.035	28.5
JPN	Asia	Japan	2	387	0	100	2021-02-11		1	1	1	1	1	1	1	1	1	4	13.37	13.37	NA	412125	1691	1804.71	6800	77	89.714	3258.51	14.269	53.765	0.609	0.709	0.63									32865	6984533	55.224	0.26	51035	0.404	0.035	28.3
JPN	Asia	Japan	2	388	0	100	2021-02-12		1	1	1	1	1	1	1	1	1	4	10.405	10.405	NA	413441	1316	1654.71	6863	63	83.571	3268.92	13.083	54.263	0.498	0.661	0.63									56650	7041183	55.672	0.448	48965	0.387	0.034	29.6
JPN	Asia	Japan	2	389	0	100	2021-02-13		1	1	1	1	1	1	1	1	1	4	10.769	10.769	NA	414803	1362	1525	6928	65	79.429	3279.68	12.058	54.777	0.514	0.628	0.66									30220	7071403	55.911	0.239	48561	0.384	0.031	31.8
JPN	Asia	Japan	2	390	0	100	2021-02-14		1	1	1	1	1	1	1	1	1	4	10.682	10.682	NA	416154	1351	1484.14	6966	38	77.429	3290.37	11.735	55.077	0.3	0.612	0.68									14716	7086119	56.027	0.116	48065	0.38	0.031	32.4
JPN	Asia	Japan	2	391	0	100	2021-02-15		1	1	1	1	1	1	1	1	1	4	7.693	7.693	NA	417127	973	1447.86	7038	72	75.857	3298.06	11.448	55.647	0.569	0.6	0.71									58421	7144540	56.489	0.462	48054	0.38	0.03	33.2
JPN	Asia	Japan	2	392	0	100	2021-02-16		1	1	1	1	1	1	1	1	1	4	10.342	10.342	NA	418435	1308	1412.14	7139	101	76.714	3308.4	11.165	56.445	0.799	0.607	0.72									59849	7204389	56.962	0.473	45439	0.359	0.031	32.2
JPN	Asia	Japan	2	393	0	100	2021-02-17	125	1	1	1	1	1	1	1	1	1	4	11.552	NA	11.552	419896	1461	1351.71	7218	79	70.714	3319.95	10.687	57.07	0.625	0.559	0.73									61138	7265527	57.446	0.483	44837	0.355	0.03	33.2
JPN	Asia	Japan	2	394	0	100	2021-02-18	611	1	1	1	1	1	1	1	1	1	4	12.058	NA	12.058	421421	1525	1328	7294	76	70.571	3332.01	10.5	57.671	0.601	0.558	0.73									54504	7320031	57.877	0.431	47928	0.379	0.028	36.1
JPN	Asia	Japan	2	395	0	100	2021-02-19	5039	1	1	1	1	1	1	1	1	1	4	10.255	NA	10.255	422718	1297	1325.29	7360	66	71	3342.27	10.479	58.193	0.522	0.561	0.74									74955	7394986	58.469	0.593	50543	0.4	0.026	38.1
JPN	Asia	Japan	2	396	0	100	2021-02-20		1	1	1	1	1	1	1	1	1	4	9.757	NA	9.757	423952	1234	1307	7438	78	72.857	3352.02	10.334	58.809	0.617	0.576	0.74									31579	7426565	58.719	0.25	50737	0.401	0.026	38.8
JPN	Asia	Japan	2	397	0	100	2021-02-21		1	1	1	1	1	1	1	1	1	4	8.191	NA	8.191	424988	1036	1262	7485	47	74.143	3360.21	9.978	59.181	0.372	0.586	0.74									14683	7441248	58.835	0.116	50733	0.401	0.025	40.2
JPN	Asia	Japan	2	398	0	100	2021-02-22	11934	1	1	1	1	1	1	1	1	1	4	5.827	NA	5.827	425725	737	1228.29	7541	56	71.857	3366.04	9.712	59.624	0.443	0.568	0.75									54180	7495428	59.263	0.428	50127	0.396	0.025	40.8
JPN	Asia	Japan	2	399	0	100	2021-02-23		1	1	1	1	1	1	1	1	1	4	8.721	NA	8.721	426828	1103	1199	7595	54	65.143	3374.76	9.48	60.051	0.427	0.515	0.75									18324	7513752	59.408	0.145	44195	0.349	0.027	36.9
JPN	Asia	Japan	2	400	0	100	2021-02-24	17888	1	1	1	1	1	1	1	1	1	4	7.148	NA	7.148	427732	904	1119.43	7664	69	63.714	3381.91	8.851	60.596	0.546	0.504	0.75									54702	7568454	59.841	0.433	43275	0.342	0.026	38.7
JPN	Asia	Japan	2	401	0	100	2021-02-25	21896	1	1	1	1	1	1	1	1	1	4	8.571	NA	8.571	428816	1084	1056.43	7738	74	63.429	3390.48	8.353	61.181	0.585	0.502	0.77									59234	7627688	60.309	0.468	43951	0.348	0.024	41.6
JPN	Asia	Japan	2	402	0	100	2021-02-26	28530	1	1	1	1	1	1	1	1	1	4	8.357	NA	8.357	429873	1057	1022.14	7818	80	65.429	3398.84	8.082	61.814	0.633	0.517	0.81									57864	7685552	60.767	0.458	41509	0.328	0.025	40.6
JPN	Asia	Japan	2	403	0	100	2021-02-27		1	1	1	1	1	1	1	1	1	4	9.646	NA	9.646	431093	1220	1020.14	7859	41	60.143	3408.48	8.066	62.138	0.324	0.476	0.85									29196	7714748	60.998	0.231	41169	0.326	0.025	40.4
JPN	Asia	Japan	2	404	0	100	2021-02-28		1	1	1	1	1	1	1	1	1	4	7.883	NA	7.883	432090	997	1014.57	7889	30	57.714	3416.37	8.022	62.375	0.237	0.456	0.86									19775	7734523	61.154	0.156	41896	0.331	0.024	41.3
JPN	Asia	Japan	2	405	0	100	2021-03-01	31785	1	1	1	1	1	1	1	1	1	4	5.44	NA	5.44	432778	688	1007.57	7940	51	57	3421.81	7.966	62.778	0.403	0.451	0.88									60090	7794613	61.629	0.475	42741	0.338	0.024	42.4
JPN	Asia	Japan	2	406	0	100	2021-03-02	34772	1	1	1	1	1	1	1	1	1	4	7.29	NA	7.29	433700	922	981.714	8005	65	58.571	3429.1	7.762	63.292	0.514	0.463	0.89									82324	7876937	62.28	0.651	51884	0.41	0.019	52.9
JPN	Asia	Japan	2	407	0	100	2021-03-03	37303	1	1	1	1	1	1	1	1	1	4	9.836	NA	9.836	434944	1244	1030.29	8068	63	57.714	3438.93	8.146	63.791	0.498	0.456	0.91									30168	7907105	62.518	0.239	48379	0.383	0.021	47
JPN	Asia	Japan	2	408	0	100	2021-03-04	39174	1	1	1	1	1	1	1	1	1	4	9.085	NA	9.085	436093	1149	1039.57	8135	67	56.714	3448.02	8.219	64.32	0.53	0.448	0.92									68856	7975961	63.063	0.544	49753	0.393	0.021	47.9
JPN	Asia	Japan	2	409	0	100	2021-03-05	46469	1	1	1	1	1	1	1	1	1	4	8.927	NA	8.927	437222	1129	1049.86	8190	55	53.143	3456.94	8.301	64.755	0.435	0.42	0.93									45153	8021114	63.42	0.357	47937	0.379	0.022	45.7
JPN	Asia	Japan	2	410	0	100	2021-03-06		1	1	1	1	1	1	1	1	1	4	3.258	NA	3.258	437634	412	934.429	8196	6	48.143	3460.2	7.388	64.803	0.047	0.381	0.94									31058	8052172	63.665	0.246	48203	0.381	0.019	51.6
JPN	Asia	Japan	2	411	0	100	2021-03-07		1	1	1	1	1	1	1	1	1	4	13.615	NA	13.615	439356	1722	1038	8255	59	52.286	3473.82	8.207	65.269	0.466	0.413	1.03									14409	8066581	63.779	0.114	47437	0.375	0.022	45.7
JPN	Asia	Japan	2	412	0	100	2021-03-08	70796	1	1	1	1	1	1	1	1	1	4	4.91	NA	4.91	439977	621	1028.43	8301	46	51.571	3478.73	8.131	65.633	0.364	0.408	1.04									67917	8134498	64.316	0.537	48555	0.384	0.021	47.2
JPN	Asia	Japan	2	413	0	100	2021-03-09	107558	1	1	1	1	1	1	1	1	1	4	9.29	NA	9.29	441152	1175	1064.57	8359	58	50.571	3488.02	8.417	66.091	0.459	0.4	1.04									40237	8174735	64.634	0.318	42543	0.336	0.025	40
JPN	Asia	Japan	2	414	0	100	2021-03-10	148915	1	1	1	1	1	1	1	1	1	4	9.954	NA	9.954	442411	1259	1066.71	8412	53	49.143	3497.97	8.434	66.51	0.419	0.389	1.04									60152	8234887	65.11	0.476	46826	0.37	0.023	43.9
JPN	Asia	Japan	2	415	0	100	2021-03-11	180741	1	1	1	1	1	1	1	1	1	4	10.302	NA	10.302	443714	1303	1088.71	8457	45	46	3508.27	8.608	66.866	0.356	0.364	1.05									56851	8291738	65.56	0.449	45111	0.357	0.024	41.4
JPN	Asia	Japan	2	416	0	100	2021-03-12	227194	1	1	1	1	1	1	1	1	1	4	9.986	NA	9.986	444977	1263	1107.86	8515	58	46.429	3518.26	8.759	67.325	0.459	0.367	1.05									55562	8347300	65.999	0.439	46598	0.368	0.024	42.1
JPN	Asia	Japan	2	417	0	100	2021-03-13		1	1	1	1	1	1	0	1	1	4	10.555	NA	10.555	446312	1335	1239.71	8566	51	52.857	3528.82	9.802	67.728	0.403	0.418	1.06									31295	8378595	66.246	0.247	46632	0.369	0.027	37.6
JPN	Asia	Japan	2	418	0	100	2021-03-14		1	1	1	1	1	1	0	1	1	4	7.709	NA	7.709	447287	975	1133	8587	21	47.429	3536.52	8.958	67.894	0.166	0.375	1.05									17266	8395861	66.383	0.137	47040	0.372	0.024	41.5
JPN	Asia	Japan	2	419	0	100	2021-03-15	282398	1	1	1	1	1	1	0	1	1	4	5.637	NA	5.637	448000	713	1146.14	8625	38	46.286	3542.16	9.062	68.195	0.3	0.366	1.07									49870	8445731	66.777	0.394	44462	0.352	0.026	38.8
JPN	Asia	Japan	2	420	0	100	2021-03-16	349844	1	1	1	1	1	1	0	1	1	4	9.029	NA	9.029	449142	1142	1141.43	8682	57	46.143	3551.19	9.025	68.645	0.451	0.365	1.08									47776	8493507	67.155	0.378	45539	0.36	0.025	39.9
JPN	Asia	Japan	2	421	0	100	2021-03-17	423196	1	1	1	1	1	1	0	1	1	4	12.216	NA	12.216	450687	1545	1182.29	8718	36	43.714	3563.41	9.348	68.93	0.285	0.346	1.11									84919	8578426	67.826	0.671	49077	0.388	0.024	41.5
JPN	Asia	Japan	2	422	0	100	2021-03-18	490413	1	1	1	1	1	1	0	1	1	4	11.544	NA	11.544	452147	1460	1204.71	8750	32	41.857	3574.95	9.525	69.183	0.253	0.331	1.12									54899	8633325	68.26	0.434	48798	0.386	0.025	40.5
JPN	Asia	Japan	2	423	0	100	2021-03-19	553454	1	1	1	1	1	1	0	1	1	4	11.615	NA	11.615	453616	1469	1234.14	8783	33	38.286	3586.57	9.758	69.444	0.261	0.303	1.13									71301	8704626	68.824	0.564	51047	0.404	0.024	41.4
JPN	Asia	Japan	2	424	0	100	2021-03-20		1	1	1	1	1	1	0	1	1	4	12.619	NA	12.619	455212	1596	1271.43	8802	19	33.714	3599.18	10.053	69.594	0.15	0.267	1.14									30658	8735284	69.066	0.242	50956	0.403	0.025	40.1
JPN	Asia	Japan	2	425	0	100	2021-03-21		1	1	1	1	1	1	0	1	1	4	8.745	NA	8.745	456318	1106	1290.14	8821	19	33.429	3607.93	10.201	69.744	0.15	0.264	1.14									16997	8752281	69.201	0.134	50917	0.403	0.025	39.5
JPN	Asia	Japan	2	426	0	100	2021-03-22	623569	1	1	1	1	1	1	0	1	1	4	6.215	NA	6.215	457104	786	1300.57	8857	36	33.143	3614.14	10.283	70.029	0.285	0.262	1.17									51469	8803750	69.608	0.407	51146	0.404	0.025	39.3
JPN	Asia	Japan	2	427	0	100	2021-03-23	667370	1	1	1	1	1	1	0	1	1	4	11.994	NA	11.994	458621	1517	1354.14	8908	51	32.286	3626.14	10.707	70.432	0.403	0.255	1.21									52715	8856465	70.025	0.417	51851	0.41	0.026	38.3
JPN	Asia	Japan	2	428	0	100	2021-03-24	706101	1	1	1	1	1	1	0	1	1	4	15.608	NA	15.608	460595	1974	1415.43	8929	21	30.143	3641.74	11.191	70.598	0.166	0.238	1.24									59974	8916439	70.499	0.474	48288	0.382	0.029	34.1
JPN	Asia	Japan	2	429	0	100	2021-03-25	737672	1	1	1	1	1	1	0	1	1	4	15.11	NA	15.11	462506	1911	1479.86	8956	27	29.429	3656.85	11.701	70.812	0.213	0.233	1.26									62645	8979084	70.994	0.495	49394	0.391	0.03	33.4
JPN	Asia	Japan	2	430	0	100	2021-03-26	781665	1	1	1	1	1	1	0	1	1	4	15.631	NA	15.631	464483	1977	1552.43	8989	33	29.429	3672.49	12.274	71.073	0.261	0.233	1.27									67296	9046380	71.526	0.532	48822	0.386	0.032	31.4
JPN	Asia	Japan	2	431	0	100	2021-03-27		1	1	1	1	1	1	0	1	1	4	16.446	NA	16.446	466563	2080	1621.57	9021	32	31.286	3688.93	12.821	71.326	0.253	0.247	1.28									39591	9085971	71.839	0.313	50098	0.396	0.032	30.9
JPN	Asia	Japan	2	432	0	100	2021-03-28		1	1	1	1	1	1	0	1	1	4	14.097	NA	14.097	468346	1783	1718.29	9050	29	32.714	3703.03	13.586	71.555	0.229	0.259	1.29									18887	9104858	71.989	0.149	50368	0.398	0.034	29.3
JPN	Asia	Japan	2	433	0	100	2021-03-29	825704	1	1	1	1	1	1	0	1	1	4	10.2	NA	10.2	469636	1290	1790.29	9079	29	31.714	3713.23	14.155	71.784	0.229	0.251	1.3									72179	9177037	72.559	0.571	53327	0.422	0.034	29.8
JPN	Asia	Japan	2	434	0	100	2021-03-30	852946	1	1	1	1	1	1	0	1	1	4	16.928	NA	16.928	471777	2141	1879.43	9112	33	29.143	3730.16	14.86	72.045	0.261	0.23	1.31									41247	9218284	72.885	0.326	51688	0.409	0.036	27.5
JPN	Asia	Japan	2	435	0	100	2021-03-31	877159	1	1	1	1	1	1	0	1	1	4	22.645	NA	22.645	474641	2864	2006.57	9155	43	32.286	3752.8	15.865	72.385	0.34	0.255	1.32									67435	9285719	73.419	0.533	52754	0.417	0.038	26.3
JPN	Asia	Japan	2	436	0	100	2021-04-01	893315	1	1	1	1	1	1	0	1	1	4	20.541	NA	20.541	477239	2598	2104.71	9173	18	31	3773.34	16.641	72.527	0.142	0.245	1.31									65377	9351096	73.935	0.517	53145	0.42	0.04	25.3
JPN	Asia	Japan	2	437	0	100	2021-04-02	913341	1	1	1	1	1	1	0	1	1	4	21.459	NA	21.459	479953	2714	2210	9191	18	28.857	3794.8	17.474	72.67	0.142	0.228	1.3									61146	9412242	74.419	0.483	52266	0.413	0.042	23.6
JPN	Asia	Japan	2	438	0	100	2021-04-03		1	1	1	1	1	1	0	1	1	4	21.751	NA	21.751	482704	2751	2305.86	9198	7	25.286	3816.55	18.232	72.725	0.055	0.2	1.29									41103	9453345	74.744	0.325	52482	0.415	0.044	22.8
JPN	Asia	Japan	2	439	0	100	2021-04-04		1	1	1	1	1	1	0	1	1	4	19.94	NA	19.94	485226	2522	2411.43	9210	12	22.857	3836.49	19.066	72.82	0.095	0.181	1.28									17189	9470534	74.88	0.136	52239	0.413	0.046	21.7
JPN	Asia	Japan	2	440	0	100	2021-04-05	956638	1	1	1	1	1	1	0	1	1	4	12.382	NA	12.382	486792	1566	2450.86	9229	19	21.429	3848.87	19.378	72.97	0.15	0.169	1.27									60274	9530808	75.356	0.477	50539	0.4	0.048	20.6
JPN	Asia	Japan	2	441	0	100	2021-04-06	996058	1	1	1	1	1	1	0	1	1	4	20.676	NA	20.676	489407	2615	2518.57	9251	22	19.857	3869.55	19.913	73.144	0.174	0.157	1.27									53019	9583827	75.776	0.419	52220	0.413	0.048	20.7
JPN	Asia	Japan	2	442	0	100	2021-04-07	1036429	1	1	1	1	1	1	0	1	1	4	27.302	NA	27.302	492860	3453	2602.71	9286	35	18.714	3896.85	20.579	73.421	0.277	0.148	1.28									58424	9642251	76.238	0.462	50933	0.403	0.051	19.6
JPN	Asia	Japan	2	443	0	100	2021-04-08	1066385	1	1	1	1	1	1	0	1	1	4	27.602	NA	27.602	496351	3491	2730.29	9311	25	19.714	3924.45	21.587	73.618	0.198	0.156	1.28									70959	9713210	76.799	0.561	51731	0.409	0.053	18.9
JPN	Asia	Japan	2	444	0	100	2021-04-09	1101698	1	1	1	1	1	1	0	1	1	4	27.515	NA	27.515	499831	3480	2839.71	9325	14	19.143	3951.97	22.453	73.729	0.111	0.151	1.28									67609	9780819	77.333	0.535	52654	0.416	0.054	18.5
JPN	Asia	Japan	2	445	0	100	2021-04-10		1	1	1	1	1	1	0	1	1	4	29.302	NA	29.302	503537	3706	2976.14	9352	27	22	3981.27	23.531	73.943	0.213	0.174	1.27									40924	9821743	77.657	0.324	52628	0.416	0.057	17.7
JPN	Asia	Japan	2	446	0	100	2021-04-11		1	1	1	1	1	1	0	1	1	4	21.348	NA	21.348	506237	2700	3001.57	9369	17	22.714	4002.62	23.732	74.077	0.134	0.18	1.26									22466	9844209	77.834	0.178	53382	0.422	0.056	17.8
JPN	Asia	Japan	2	447	0	100	2021-04-12	1129687	1	1	1	1	1	1	0	1	1	4	16.707	NA	16.707	508350	2113	3079.71	9393	24	23.429	4019.32	24.35	74.267	0.19	0.185	1.28									72260	9916469	78.406	0.571	55094	0.436	0.056	17.9
JPN	Asia	Japan	2	448	0	100	2021-04-13	1145186	1	1	1	1	1	1	0	1	1	4	27.27	NA	27.27	511799	3449	3198.86	9422	29	24.429	4046.59	25.292	74.496	0.229	0.193	1.3									65278	9981747	78.922	0.516	56846	0.449	0.056	17.8
JPN	Asia	Japan	2	449	0	100	2021-04-14	1156626	1	1	1	1	1	1	0	1	1	4	43.344	NA	43.344	517281	5482	3488.71	9471	49	26.429	4089.94	27.584	74.884	0.387	0.209	1.33									73092	10054839	79.5	0.578	58941	0.466	0.059	16.9
JPN	Asia	Japan	2	450	0	100	2021-04-15	1175324	1	1	1	1	1	1	0	1	1	4	35.698	NA	35.698	521796	4515	3635	9506	35	27.857	4125.64	28.741	75.16	0.277	0.22	1.3									82330	10137169	80.151	0.651	60566	0.479	0.06	16.7
JPN	Asia	Japan	2	451	0	100	2021-04-16		1	1	1	1	1	1	0	1	1	4	35.667	NA	35.667	526307	4511	3782.29	9552	46	32.429	4161.3	29.905	75.524	0.364	0.256	1.28									77966	10215135	80.767	0.616	62045	0.491	0.061	16.4
JPN	Asia	Japan	2	452	0	100	2021-04-17		1	1	1	1	1	1	0	1	1	4	37.968	NA	37.968	531109	4802	3938.86	9593	41	34.429	4199.27	31.143	75.848	0.324	0.272	1.25									50503	10265638	81.166	0.399	63414	0.501	0.062	16.1
JPN	Asia	Japan	2	453	0	100	2021-04-18	1211715	1	1	1	1	1	1	0	1	1	4	32.504	NA	32.504	535220	4111	4140.43	9610	17	34.429	4231.78	32.737	75.983	0.134	0.272	1.24									30571	10296209	81.408	0.242	64571	0.511	0.064	15.6
JPN	Asia	Japan	2	454	0	100	2021-04-19	1282177	1	1	1	1	1	1	0	1	1	4	17.98	NA	17.98	537494	2274	4163.43	9629	19	33.714	4249.76	32.919	76.133	0.15	0.267	1.22									86696	10382905	82.094	0.685	66634	0.527	0.062	16
JPN	Asia	Japan	2	455	0	100	2021-04-20	1389913	1	1	1	1	1	1	0	1	1	4	39.32	NA	39.32	542467	4973	4381.14	9682	53	37.143	4289.07	34.64	76.552	0.419	0.294	1.23									70951	10453856	82.655	0.561	67444	0.533	0.065	15.4
JPN	Asia	Japan	2	456	0	100	2021-04-21	1527187	1	1	1	1	1	1	0	1	1	4	42.451	NA	42.451	547836	5369	4365	9737	55	38	4331.52	34.512	76.987	0.435	0.3	1.22									96428	10550284	83.417	0.762	70778	0.56	0.062	16.2
JPN	Asia	Japan	2	457	0	100	2021-04-22	1667994	1	1	1	1	1	1	0	1	1	4	43.692	NA	43.692	553362	5526	4509.43	9778	41	38.857	4375.22	35.654	77.311	0.324	0.307	1.19									94257	10644541	84.162	0.745	72482	0.573	0.062	16.1
JPN	Asia	Japan	2	458	0	100	2021-04-23		1	1	1	1	1	1	0	1	1	4	39.644	NA	39.644	558376	5014	4581.29	9834	56	40.286	4414.86	36.222	77.754	0.443	0.319	1.18									91286	10735827	84.884	0.722	74385	0.588	0.062	16.2
JPN	Asia	Japan	2	459	0	100	2021-04-24		1	1	1	1	1	1	0	1	1	4	44.451	NA	44.451	563998	5622	4698.43	9890	56	42.429	4459.31	37.149	78.196	0.443	0.335	1.16									58221	10794048	85.344	0.46	75487	0.597	0.062	16.1
JPN	Asia	Japan	2	460	0	100	2021-04-25	1839356	1	2	1	1	1	1	0	1	1	4	36.552	NA	36.552	568621	4623	4771.57	9939	49	47	4495.86	37.727	78.584	0.387	0.372	1.14									35886	10829934	85.628	0.284	76246	0.603	0.063	16
JPN	Asia	Japan	2	461	0	100	2021-04-26	2080125	1	2	1	1	1	1	0	1	1	4	25.957	NA	25.957	571904	3283	4915.71	9968	29	48.429	4521.82	38.867	78.813	0.229	0.383	1.13									83925	10913859	86.292	0.664	75851	0.6	0.065	15.4
JPN	Asia	Japan	2	462	0	100	2021-04-27	2273974	1	2	1	1	1	1	0	1	1	4	39.264	NA	39.264	576870	4966	4914.71	10031	63	49.857	4561.09	38.859	79.311	0.498	0.394	1.12									81048	10994907	86.932	0.641	77293	0.611	0.064	15.7
JPN	Asia	Japan	2	463	0	100	2021-04-28		1	2	1	1	1	1	0	1	1	4	30.013	NA	30.013	580666	3796	4690	10052	21	45	4591.1	37.082	79.477	0.166	0.356	1.11									68106	11063013	87.471	0.538	73247	0.579	0.064	15.6
JPN	Asia	Japan	2	464	0	100	2021-04-29	2493961	1	2	1	1	1	1	0	1	1	4	62.573	NA	62.573	588580	7914	5031.14	10160	108	54.571	4653.67	39.779	80.331	0.854	0.431	1.14									91921	11154934	88.198	0.727	72913	0.576	0.069	14.5
JPN	Asia	Japan	2	465	0	100	2021-04-30		1	2	1	1	1	1	0	1	1	4	37.035	NA	37.035	593264	4684	4984	10199	39	52.143	4690.71	39.407	80.64	0.308	0.412	1.11									64494	11219428	88.708	0.51	69086	0.546	0.072	13.9
JPN	Asia	Japan	2	466	0	100	2021-05-01		1	2	1	1	1	1	0	1	1	4	47.353	NA	47.353	599253	5989	5036.43	10281	82	55.857	4738.06	39.821	81.288	0.648	0.442	1.11									68323	11287751	89.248	0.54	70529	0.558	0.071	14
JPN	Asia	Japan	2	467	0	100	2021-05-02		1	2	1	1	1	1	0	1	1	4	46.625	NA	46.625	605150	5897	5218.43	10342	61	57.571	4784.69	41.26	81.77	0.482	0.455	1.11									36217	11323968	89.534	0.286	70576	0.558	0.074	13.5
JPN	Asia	Japan	2	468	0	100	2021-05-03		1	2	1	1	1	1	0	1	1	4	35.382	NA	35.382	609625	4475	5388.71	10391	49	60.429	4820.07	42.606	82.158	0.387	0.478	1.08									44186	11368154	89.884	0.349	64899	0.513	0.083	12
JPN	Asia	Japan	2	469	0	100	2021-05-04		1	2	1	1	1	1	0	1	1	4	33.184	NA	33.184	613822	4197	5278.86	10441	50	58.571	4853.25	41.738	82.553	0.395	0.463	1.04									27746	11395900	90.103	0.219	57285	0.453	0.092	10.9
JPN	Asia	Japan	2	470	0	100	2021-05-05	2793847	1	2	1	1	1	1	0	1	1	4	32.164	NA	32.164	617890	4068	5317.71	10501	60	64.143	4885.41	42.045	83.027	0.474	0.507	1.02									67085	11462985	90.633	0.53	57139	0.452	0.093	10.7
JPN	Asia	Japan	2	471	0	100	2021-05-06	3091529	1	2	1	1	1	1	0	1	1	4	34.655	NA	34.655	622273	4383	4813.29	10566	65	58	4920.07	38.057	83.541	0.514	0.459	1.03									89586	11552571	91.342	0.708	56805	0.449	0.085	11.8
JPN	Asia	Japan	2	472	0	100	2021-05-07		1	2	1	1	1	1	0	1	1	4	47.803	NA	47.803	628319	6046	5007.86	10712	146	73.286	4967.87	39.595	84.696	1.154	0.579	1.09									109758	11662329	92.209	0.868	63272	0.5	0.079	12.6
JPN	Asia	Japan	2	473	0	100	2021-05-08												57.315	NA	57.315	635568	7249	5187.86	10796	84	73.571	5025.19	41.018	85.36	0.664	0.582	1.14									71001	11733330	92.771	0.561	63654	0.503	0.082	12.3
JPN	Asia	Japan	2	474	0	100	2021-05-09	3277886											52.01	NA	52.01	642146	6578	5285.14	10860	64	74	5077.2	41.788	85.866	0.506	0.585	1.16									41338	11774668	93.098	0.327	64386	0.509	0.082	12.2
JPN	Asia	Japan	2	475	0	100	2021-05-10	3500968											38.402	NA	38.402	647003	4857	5339.71	10931	71	77.143	5115.6	42.219	86.427	0.561	0.61										130677	11905345	94.131	1.033	76742	0.607	0.07	14.4
CHN	Asia	China	3	1	0	10	2020-01-22		0	0			2	4	0	0	0	0	NA	NA	NA	548			17			0.381		0.012
CHN	Asia	China	3	2	0	10	2020-01-23		0	0			2	4	2	1	2	0	0.066	0.066	NA	643	95		18	1		0.447		0.013	0.001		3.08
CHN	Asia	China	3	3	0	10	2020-01-24		0	0			2	4	2	1	2	0	0.192	0.192	NA	920	277		26	8		0.639		0.018	0.006		3.22
CHN	Asia	China	3	4	0	10	2020-01-25		0	0			2	4	2	1	2	0	0.338	0.338	NA	1406	486		42	16		0.977		0.029	0.011		3.35
CHN	Asia	China	3	5	0	10	2020-01-26		3	3			2	4	2	1	2	0	0.465	0.465	NA	2075	669		56	14		1.442		0.039	0.01		3.41
CHN	Asia	China	3	6	0	10	2020-01-27		3	3			2	4	2	1	2	0	0.557	0.557	NA	2877	802		82	26		1.999		0.057	0.018		3.44
CHN	Asia	China	3	7	0	10	2020-01-28		3	3			2	4	2	1	2	0	1.829	1.829	NA	5509	2632	708.714	131	49	16.286	3.827	0.492	0.091	0.034	0.011	3.43
CHN	Asia	China	3	8	0	10	2020-01-29		3	3			2	4	2	1	2	0	0.402	0.402	NA	6087	578	791.286	133	2	16.571	4.229	0.55	0.092	0.001	0.012	3.16
CHN	Asia	China	3	9	0	10	2020-01-30		3	3			2	4	2	1	2	0	1.427	1.427	NA	8141	2054	1071.14	171	38	21.857	5.656	0.744	0.119	0.026	0.015	2.97
CHN	Asia	China	3	10	0	10	2020-01-31		3	3			2	4	2	1	2	0	1.154	1.154	NA	9802	1661	1268.86	213	42	26.714	6.81	0.882	0.148	0.029	0.019	2.78
CHN	Asia	China	3	11	0	10	2020-02-01		3	3			2	4	2	3	2	0	1.451	1.451	NA	11891	2089	1497.86	259	46	31	8.262	1.041	0.18	0.032	0.022	2.65
CHN	Asia	China	3	12	0	10	2020-02-02		3	3			2	4	2	3	2	0	3.293	3.293	NA	16630	4739	2079.29	361	102	43.571	11.554	1.445	0.251	0.071	0.03	2.54
CHN	Asia	China	3	13	0	10	2020-02-03		3	3			2	4	2	3	2	0	2.144	2.144	NA	19716	3086	2405.57	425	64	49	13.698	1.671	0.295	0.044	0.034	2.35
CHN	Asia	China	3	14	0	10	2020-02-04		3	3			2	4	2	3	2	0	2.773	2.773	NA	23707	3991	2599.71	491	66	51.429	16.471	1.806	0.341	0.046	0.036	2.15
CHN	Asia	China	3	15	0	10	2020-02-05		3	3			2	4	2	3	2	0	2.594	2.594	NA	27440	3733	3050.43	563	72	61.429	19.065	2.119	0.391	0.05	0.043	2.01
CHN	Asia	China	3	16	0	10	2020-02-06		3	3			2	4	2	3	2	0	2.186	2.186	NA	30587	3147	3206.57	633	70	66	21.251	2.228	0.44	0.049	0.046	1.82
CHN	Asia	China	3	17	0	10	2020-02-07		3	3			2	4	2	3	2	0	2.448	2.448	NA	34110	3523	3472.57	718	85	72.143	23.699	2.413	0.499	0.059	0.05	1.7
CHN	Asia	China	3	18	0	10	2020-02-08		3	3			2	4	2	3	2	0	1.879	1.879	NA	36814	2704	3560.43	805	87	78	25.577	2.474	0.559	0.06	0.054	1.58
CHN	Asia	China	3	19	0	10	2020-02-09		3	3			2	4	2	3	2	0	2.095	2.095	NA	39829	3015	3314.14	905	100	77.714	27.672	2.303	0.629	0.069	0.054	1.5
CHN	Asia	China	3	20	0	10	2020-02-10		3	3			2	4	2	3	2	0	1.754	1.754	NA	42354	2525	3234	1012	107	83.857	29.426	2.247	0.703	0.074	0.058	1.47
CHN	Asia	China	3	21	0	10	2020-02-11		3	3			2	4	2	3	2	0	1.412	1.412	NA	44386	2032	2954.14	1112	100	88.714	30.838	2.052	0.773	0.069	0.062	1.45
CHN	Asia	China	3	22	0	10	2020-02-12		3	3			2	4	2	3	2	0	0.259	0.259	NA	44759	373	2474.14	1117	5	79.143	31.097	1.719	0.776	0.003	0.055	1.51
CHN	Asia	China	3	23	0	10	2020-02-13		3	3			2	4	2	3	2	0	2.909	2.909	NA	59895	15136	4186.86	1369	252	105.143	41.613	2.909	0.951	0.175	0.073	1.62
CHN	Asia	China	3	24	0	10	2020-02-14		3	3			2	4	2	3	2	0	4.49	4.49	NA	66358	6463	4606.86	1521	152	114.714	46.104	3.201	1.057	0.106	0.08	1.4
CHN	Asia	China	3	25	0	10	2020-02-15		3	3			2	4	2	3	2	0	1.428	1.428	NA	68413	2055	4514.14	1663	142	122.571	47.531	3.136	1.155	0.099	0.085	1.17
CHN	Asia	China	3	26	0	10	2020-02-16		3	3			2	4	2	3	2	0	1.459	1.459	NA	70513	2100	4383.43	1766	103	123	48.99	3.045	1.227	0.072	0.085	0.98
CHN	Asia	China	3	27	0	10	2020-02-17		3	3			2	4	2	3	2	0	1.335	1.335	NA	72434	1921	4297.14	1864	98	121.714	50.325	2.986	1.295	0.068	0.085	0.84
CHN	Asia	China	3	28	0	10	2020-02-18		3	3			2	4	2	3	2	0	1.235	1.235	NA	74211	1777	4260.71	2003	139	127.286	51.56	2.96	1.392	0.097	0.088	0.71
CHN	Asia	China	3	29	0	10	2020-02-19		3	3			2	4	2	3	2	0	0.283	0.283	NA	74619	408	4265.71	2116	113	142.714	51.843	2.964	1.47	0.079	0.099	0.61
CHN	Asia	China	3	30	0	10	2020-02-20		3	3			2	4	2	3	2	0	0.318	0.318	NA	75077	458	2168.86	2238	122	124.143	52.161	1.507	1.555	0.085	0.086	0.51
CHN	Asia	China	3	31	0	10	2020-02-21		3	3			2	4	2	3	2	0	0.329	0.329	NA	75550	473	1313.14	2238	0	102.429	52.49	0.912	1.555	0	0.071	0.46
CHN	Asia	China	3	32	0	10	2020-02-22		3	3			2	4	2	3	2	0	1.008	1.008	NA	77001	1451	1226.86	2443	205	111.429	53.498	0.852	1.697	0.142	0.077	0.43
CHN	Asia	China	3	33	0	10	2020-02-23		3	3			2	4	2	3	2	0	0.015	0.015	NA	77022	21	929.857	2445	2	97	53.513	0.646	1.699	0.001	0.067	0.37
CHN	Asia	China	3	34	0	10	2020-02-24		3	3			2	4	2	3	2	0	0.152	0.152	NA	77241	219	686.714	2595	150	104.429	53.665	0.477	1.803	0.104	0.073	0.36
CHN	Asia	China	3	35	0	10	2020-02-25		3	3			2	4	2	3	2	2	0.356	0.356	NA	77754	513	506.143	2665	70	94.571	54.021	0.352	1.852	0.049	0.066	0.35
CHN	Asia	China	3	36	0	10	2020-02-26		3	3			2	4	2	3	2	2	0.286	0.286	NA	78166	412	506.714	2717	52	85.857	54.307	0.352	1.888	0.036	0.06	0.35
CHN	Asia	China	3	37	0	10	2020-02-27		3	3			2	4	2	3	2	2	0.302	0.302	NA	78600	434	503.286	2746	29	72.571	54.609	0.35	1.908	0.02	0.05	0.33
CHN	Asia	China	3	38	0	10	2020-02-28		3	3			2	4	2	3	2	2	0.228	0.228	NA	78928	328	482.571	2790	44	78.857	54.837	0.335	1.938	0.031	0.055	0.32
CHN	Asia	China	3	39	0	10	2020-02-29		3	3			2	4	2	3	2	2	0.297	0.297	NA	79356	428	336.429	2837	47	56.286	55.134	0.234	1.971	0.033	0.039	0.32
CHN	Asia	China	3	40	0	10	2020-03-01		3	3			2	4	2	3	2	2	0.4	0.4	NA	79932	576	415.714	2872	35	61	55.534	0.289	1.995	0.024	0.042	0.31
CHN	Asia	China	3	41	0	10	2020-03-02		3	3			2	4	2	3	2	2	0.142	0.142	NA	80136	204	413.571	2914	42	45.571	55.676	0.287	2.025	0.029	0.032	0.29
CHN	Asia	China	3	42	0	10	2020-03-03		3	3			2	4	2	3	2	2	0.087	0.087	NA	80261	125	358.143	2947	33	40.286	55.763	0.249	2.047	0.023	0.028	0.27
CHN	Asia	China	3	43	0	10	2020-03-04		3	3			2	4	2	3	2	2	0.087	0.087	NA	80386	125	317.143	2983	36	38	55.85	0.22	2.073	0.025	0.026	0.26
CHN	Asia	China	3	44	0	10	2020-03-05		3	3			2	4	2	3	2	2	0.105	0.105	NA	80537	151	276.714	3015	32	38.429	55.955	0.192	2.095	0.022	0.027	0.23
CHN	Asia	China	3	45	0	10	2020-03-06		3	3			2	4	2	3	2	2	0.106	0.106	NA	80690	153	251.714	3044	29	36.286	56.061	0.175	2.115	0.02	0.025	0.22
CHN	Asia	China	3	46	0	10	2020-03-07		3	3			2	4	2	3	2	2	0.056	0.056	NA	80770	80	202	3072	28	33.571	56.117	0.14	2.134	0.019	0.023	0.21
CHN	Asia	China	3	47	0	10	2020-03-08		3	3			2	4	2	3	2	2	0.037	0.037	NA	80823	53	127.286	3100	28	32.571	56.153	0.088	2.154	0.019	0.023	0.19
CHN	Asia	China	3	48	0	10	2020-03-09		3	3			2	4	2	3	2	2	0.026	0.026	NA	80860	37	103.429	3123	23	29.857	56.179	0.072	2.17	0.016	0.021	0.19
CHN	Asia	China	3	49	0	10	2020-03-10		3	3			2	4	2	3	2	2	0.019	0.019	NA	80887	27	89.429	3139	16	27.429	56.198	0.062	2.181	0.011	0.019	0.19
CHN	Asia	China	3	50	0	10	2020-03-11		3	3			2	4	2	3	2	2	0.024	0.024	NA	80921	34	76.429	3161	22	25.429	56.222	0.053	2.196	0.015	0.018	0.2
CHN	Asia	China	3	51	0	10	2020-03-12		3	3			2	4	2	3	2	2	0.008	0.008	NA	80932	11	56.429	3172	11	22.429	56.229	0.039	2.204	0.008	0.016	0.2
CHN	Asia	China	3	52	0	10	2020-03-13		3	3			2	4	2	3	2	2	0.009	0.009	NA	80945	13	36.429	3180	8	19.429	56.238	0.025	2.209	0.006	0.013	0.22
CHN	Asia	China	3	53	0	10	2020-03-14		3	3			2	4	2	3	2	2	0.022	0.022	NA	80977	32	29.571	3193	13	17.286	56.26	0.021	2.218	0.009	0.012	0.25
CHN	Asia	China	3	54	0	10	2020-03-15		3	3			2	4	2	3	2	2	0.018	0.018	NA	81003	26	25.714	3203	10	14.714	56.279	0.018	2.225	0.007	0.01	0.29
CHN	Asia	China	3	55	0	10	2020-03-16		3	3			2	4	2	3	2	2	0.021	0.021	NA	81033	30	24.714	3217	14	13.429	56.299	0.017	2.235	0.01	0.009	0.36
CHN	Asia	China	3	56	0	10	2020-03-17		3	3			2	4	2	3	2	2	0.017	0.017	NA	81058	25	24.429	3230	13	13	56.317	0.017	2.244	0.009	0.009	0.42
CHN	Asia	China	3	57	0	10	2020-03-18		3	3			2	4	2	3	2	2	0.031	0.031	NA	81102	44	25.857	3241	11	11.429	56.347	0.018	2.252	0.008	0.008	0.49
CHN	Asia	China	3	58	0	10	2020-03-19		3	3			2	4	2	3	2	2	0.038	0.038	NA	81156	54	32	3249	8	11	56.385	0.022	2.257	0.006	0.008	0.57
CHN	Asia	China	3	59	0	10	2020-03-20		3	3			2	4	2	3	2	2	0.065	0.065	NA	81250	94	43.571	3253	4	10.429	56.45	0.03	2.26	0.003	0.007	0.64
CHN	Asia	China	3	60	0	10	2020-03-21		3	3			2	4	2	3	2	2	0.038	0.038	NA	81305	55	46.857	3259	6	9.429	56.488	0.033	2.264	0.004	0.007	0.71
CHN	Asia	China	3	61	0	10	2020-03-22		3	3			2	4	2	3	2	2	0.09	0.09	NA	81435	130	61.714	3274	15	10.143	56.579	0.043	2.275	0.01	0.007	0.79
CHN	Asia	China	3	62	0	10	2020-03-23		3	3			2	4	2	3	2	2	0.044	0.044	NA	81498	63	66.429	3274	0	8.143	56.622	0.046	2.275	0	0.006	0.83
CHN	Asia	China	3	63	0	10	2020-03-24		3	3			2	4	2	3	2	2	0.065	0.065	NA	81591	93	76.143	3281	7	7.286	56.687	0.053	2.28	0.005	0.005	0.88
CHN	Asia	China	3	64	0	10	2020-03-25		3	3			2	4	2	3	2	2	0.049	0.049	NA	81661	70	79.857	3285	4	6.286	56.736	0.055	2.282	0.003	0.004	0.91
CHN	Asia	China	3	65	0	10	2020-03-26		3	3			2	4	2	3	2	3	0.084	0.084	NA	81782	121	89.429	3291	6	6	56.82	0.062	2.286	0.004	0.004	0.94
CHN	Asia	China	3	66	0	10	2020-03-27		3	3			2	4	2	3	2	3	0.08	0.08	NA	81897	115	92.429	3296	5	6.143	56.9	0.064	2.29	0.003	0.004	0.94
CHN	Asia	China	3	67	0	10	2020-03-28		3	3			2	4	0	3	2	3	0.071	0.071	NA	81999	102	99.143	3299	3	5.714	56.971	0.069	2.292	0.002	0.004	0.95
CHN	Asia	China	3	68	0	10	2020-03-29		3	3			2	4	0	3	2	3	0.085	0.085	NA	82122	123	98.143	3304	5	4.286	57.056	0.068	2.296	0.003	0.003	0.94
CHN	Asia	China	3	69	0	10	2020-03-30		3	3			2	4	0	3	2	3	0.053	0.053	NA	82198	76	100	3308	4	4.857	57.109	0.069	2.298	0.003	0.003	0.92
CHN	Asia	China	3	70	0	10	2020-03-31		3	3			2	4	0	3	2	3	0.056	0.056	NA	82279	81	98.286	3309	1	4	57.165	0.068	2.299	0.001	0.003	0.9
CHN	Asia	China	3	71	0	10	2020-04-01		3	3			2	4	0	3	2	3	0.057	0.057	NA	82361	82	100	3316	7	4.429	57.222	0.069	2.304	0.005	0.003	0.88
CHN	Asia	China	3	72	0	10	2020-04-02		3	3			2	4	0	3	2	3	0.049	0.049	NA	82432	71	92.857	3322	6	4.429	57.271	0.065	2.308	0.004	0.003	0.85
CHN	Asia	China	3	73	0	10	2020-04-03		3	2			2	4	0	3	2	3	0.055	0.055	NA	82511	79	87.714	3326	4	4.286	57.326	0.061	2.311	0.003	0.003	0.82
CHN	Asia	China	3	74	0	10	2020-04-04		3	2			2	4	0	3	2	3	0.022	0.022	NA	82543	32	77.714	3330	4	4.429	57.348	0.054	2.314	0.003	0.003	0.82
CHN	Asia	China	3	75	0	10	2020-04-05		3	2			2	4	0	3	2	3	0.041	0.041	NA	82602	59	68.571	3333	3	4.143	57.389	0.048	2.316	0.002	0.003	0.84
CHN	Asia	China	3	76	0	10	2020-04-06		3	2			2	4	0	3	2	3	0.044	0.044	NA	82665	63	66.714	3335	2	3.857	57.433	0.046	2.317	0.001	0.003	0.88
CHN	Asia	China	3	77	0	10	2020-04-07		3	2			2	4	0	3	2	3	0.037	0.037	NA	82718	53	62.714	3335	0	3.714	57.47	0.044	2.317	0	0.003	0.91
CHN	Asia	China	3	78	0	10	2020-04-08		3	2			2	4	0	1	1	3	0.063	0.063	NA	82809	91	64	3337	2	3	57.533	0.044	2.318	0.001	0.002	0.96
CHN	Asia	China	3	79	0	10	2020-04-09		3	2			2	4	0	1	1	3	0.051	0.051	NA	82883	74	64.429	3339	2	2.429	57.585	0.045	2.32	0.001	0.002	0.97
CHN	Asia	China	3	80	0	10	2020-04-10		3	2			2	4	0	1	1	3	0.04	0.04	NA	82941	58	61.429	3340	1	2	57.625	0.043	2.321	0.001	0.001	0.97
CHN	Asia	China	3	81	0	10	2020-04-11		3	2			2	4	0	1	1	3	0.051	0.051	NA	83014	73	67.286	3343	3	1.857	57.676	0.047	2.323	0.002	0.001	1.02
CHN	Asia	China	3	82	0	10	2020-04-12		3	2			2	4	0	1	1	3	0.083	0.083	NA	83134	120	76	3343	0	1.429	57.759	0.053	2.323	0	0.001	1.06
CHN	Asia	China	3	83	0	10	2020-04-13		3	2			2	4	0	1	1	3	0.055	0.055	NA	83213	79	78.286	3345	2	1.429	57.814	0.054	2.324	0.001	0.001	1.07
CHN	Asia	China	3	84	0	10	2020-04-14		3	2			2	4	0	1	1	3	0.065	0.065	NA	83306	93	84	3345	0	1.429	57.879	0.058	2.324	0	0.001	1.07
CHN	Asia	China	3	85	0	10	2020-04-15		3	2			2	4	0	1	1	3	0.035	0.035	NA	83356	50	78.143	3346	1	1.286	57.913	0.054	2.325	0.001	0.001	1.07
CHN	Asia	China	3	86	0	10	2020-04-16		3	2			2	4	0	1	1	3	0.033	0.033	NA	83403	47	74.286	3346	0	1	57.946	0.052	2.325	0	0.001	1.08
CHN	Asia	China	3	87	0	10	2020-04-17		3	2			2	4	0	1	1	3	0.248	0.248	NA	83760	357	117	4636	1290	185.143	58.194	0.081	3.221	0.896	0.129	1.11
CHN	Asia	China	3	88	0	10	2020-04-18		3	2			2	4	0	1	1	3	0.019	0.019	NA	83787	27	110.429	4636	0	184.714	58.213	0.077	3.221	0	0.128	0.92
CHN	Asia	China	3	89	0	10	2020-04-19		3	2			2	4	0	1	1	3	0.013	0.013	NA	83805	18	95.857	4636	0	184.714	58.225	0.067	3.221	0	0.128	0.76
CHN	Asia	China	3	90	0	10	2020-04-20		3	2			2	4	0	1	1	3	0.008	0.008	NA	83817	12	86.286	4636	0	184.429	58.234	0.06	3.221	0	0.128	0.65
CHN	Asia	China	3	91	0	10	2020-04-21		3	2			2	4	0	1	1	3	0.025	0.025	NA	83853	36	78.143	4636	0	184.429	58.259	0.054	3.221	0	0.128	0.58
CHN	Asia	China	3	92	0	10	2020-04-22		3	2			2	4	0	1	1	3	0.01	0.01	NA	83868	15	73.143	4636	0	184.286	58.269	0.051	3.221	0	0.128	0.51
CHN	Asia	China	3	93	0	10	2020-04-23		3	2			2	4	0	1	1	3	0.011	0.011	NA	83884	16	68.714	4636	0	184.286	58.28	0.048	3.221	0	0.128	0.44
CHN	Asia	China	3	94	0	10	2020-04-24		3	2			2	4	0	1	1	3	0.01	0.01	NA	83899	15	19.857	4636	0	0	58.291	0.014	3.221	0	0	0.37
CHN	Asia	China	3	95	0	10	2020-04-25		3	2			2	4	0	1	1	3	0.007	0.007	NA	83909	10	17.429	4636	0	0	58.298	0.012	3.221	0	0	0.34
CHN	Asia	China	3	96	0	10	2020-04-26		3	2			2	4	0	1	1	3	0.002	0.002	NA	83912	3	15.286	4637	1	0.143	58.3	0.011	3.222	0.001	0	0.32
CHN	Asia	China	3	97	0	10	2020-04-27		3	2			2	4	0	1	1	3	0.004	0.004	NA	83918	6	14.429	4637	0	0.143	58.304	0.01	3.222	0	0	0.33
CHN	Asia	China	3	98	0	10	2020-04-28		3	2			2	4	0	1	1	3	0.015	0.015	NA	83940	22	12.429	4637	0	0.143	58.319	0.009	3.222	0	0	0.34
CHN	Asia	China	3	99	0	10	2020-04-29		3	2			2	4	0	1	1	3	0.003	0.003	NA	83944	4	10.857	4637	0	0.143	58.322	0.008	3.222	0	0	0.33
CHN	Asia	China	3	100	0	10	2020-04-30		3	2			2	4	0	1	1	3	0.008	0.008	NA	83956	12	10.286	4637	0	0.143	58.33	0.007	3.222	0	0	0.31
CHN	Asia	China	3	101	0	10	2020-05-01		3	2			2	4	0	1	1	3	0.002	0.002	NA	83959	3	8.571	4637	0	0.143	58.332	0.006	3.222	0	0	0.27
CHN	Asia	China	3	102	0	10	2020-05-02		3	2			2	4	0	1	1	3	0	0	NA	83959	0	7.143	4637	0	0.143	58.332	0.005	3.222	0	0	0.27
CHN	Asia	China	3	103	0	10	2020-05-03		3	2			2	4	0	1	1	3	0.003	0.003	NA	83964	5	7.429	4637	0	0	58.336	0.005	3.222	0	0	0.29
CHN	Asia	China	3	104	0	10	2020-05-04		3	2			2	4	0	1	1	3	0.001	0.001	NA	83966	2	6.857	4637	0	0	58.337	0.005	3.222	0	0	0.34
CHN	Asia	China	3	105	0	10	2020-05-05		3	2			2	4	0	1	1	3	0.001	0.001	NA	83968	2	4	4637	0	0	58.339	0.003	3.222	0	0	0.39
CHN	Asia	China	3	106	0	10	2020-05-06		3	2			2	4	0	1	1	3	0.001	0.001	NA	83970	2	3.714	4637	0	0	58.34	0.003	3.222	0	0	0.44
CHN	Asia	China	3	107	0	10	2020-05-07		3	2			2	4	0	1	1	3	0.003	0.003	NA	83975	5	2.714	4637	0	0	58.343	0.002	3.222	0	0	0.5
CHN	Asia	China	3	108	0	10	2020-05-08		3	2			2	4	0	1	1	3	0.001	0.001	NA	83976	1	2.429	4637	0	0	58.344	0.002	3.222	0	0	0.55
CHN	Asia	China	3	109	0	10	2020-05-09		3	2			2	4	0	1	1	3	0.01	0.01	NA	83990	14	4.429	4637	0	0	58.354	0.003	3.222	0	0	0.67
CHN	Asia	China	3	110	0	10	2020-05-10		3	3			2	4	2	3	2	3	0.014	0.014	NA	84010	20	6.571	4637	0	0	58.368	0.005	3.222	0	0	0.72
CHN	Asia	China	3	111	0	10	2020-05-11		3	3			2	4	2	3	2	3	0.001	0.001	NA	84011	1	6.429	4637	0	0	58.368	0.004	3.222	0	0	0.71
CHN	Asia	China	3	112	0	10	2020-05-12		3	3			2	4	2	3	2	3	0.005	0.005	NA	84018	7	7.143	4637	0	0	58.373	0.005	3.222	0	0	0.74
CHN	Asia	China	3	113	0	10	2020-05-13		3	3			2	4	2	3	2	3	0.004	0.004	NA	84024	6	7.714	4637	0	0	58.377	0.005	3.222	0	0	0.75
CHN	Asia	China	3	114	0	10	2020-05-14		3	3			2	4	2	3	2	3	0.003	0.003	NA	84029	5	7.714	4637	0	0	58.381	0.005	3.222	0	0	0.76
CHN	Asia	China	3	115	0	10	2020-05-15		3	3			2	4	2	3	2	3	0.006	0.006	NA	84038	9	8.857	4637	0	0	58.387	0.006	3.222	0	0	0.76
CHN	Asia	China	3	116	0	10	2020-05-16		3	3			2	4	2	3	2	3	0.004	0.004	NA	84044	6	7.714	4638	1	0.143	58.391	0.005	3.222	0.001	0	0.77
CHN	Asia	China	3	117	0	10	2020-05-17		3	3			2	4	2	3	2	3	0.007	0.007	NA	84054	10	6.286	4638	0	0.143	58.398	0.004	3.222	0	0	0.79
CHN	Asia	China	3	118	0	10	2020-05-18		3	3			2	4	2	3	2	3	0.006	0.006	NA	84063	9	7.429	4638	0	0.143	58.405	0.005	3.222	0	0	0.81
CHN	Asia	China	3	119	0	10	2020-05-19		3	3			2	4	2	3	2	3	0	0	NA	84063	0	6.429	4638	0	0.143	58.405	0.004	3.222	0	0	0.8
CHN	Asia	China	3	120	0	10	2020-05-20		3	3			2	4	2	3	2	3	0	0	NA	84063	0	5.571	4638	0	0.143	58.405	0.004	3.222	0	0	0.83
CHN	Asia	China	3	121	0	10	2020-05-21		3	3			2	4	2	3	2	3	0	0	NA	84063	0	4.857	4638	0	0.143	58.405	0.003	3.222	0	0	0.9
CHN	Asia	China	3	122	0	10	2020-05-22		3	3			2	4	2	3	2	3	0.013	0.013	NA	84081	18	6.143	4638	0	0.143	58.417	0.004	3.222	0	0	1
CHN	Asia	China	3	123	0	10	2020-05-23		3	3			2	4	2	3	2	3	0.002	0.002	NA	84084	3	5.714	4638	0	0	58.419	0.004	3.222	0	0	0.98
CHN	Asia	China	3	124	0	10	2020-05-24		3	3			2	4	2	3	2	3	0.008	0.008	NA	84095	11	5.857	4638	0	0	58.427	0.004	3.222	0	0	1.01
CHN	Asia	China	3	125	0	10	2020-05-25		3	3			2	4	2	3	2	3	0.005	0.005	NA	84102	7	5.571	4638	0	0	58.432	0.004	3.222	0	0	1.02
CHN	Asia	China	3	126	0	10	2020-05-26		3	3			2	4	2	3	2	3	0.001	0.001	NA	84103	1	5.714	4638	0	0	58.432	0.004	3.222	0	0	1.01
CHN	Asia	China	3	127	0	10	2020-05-27		3	3			2	4	2	3	2	3	0.002	0.002	NA	84106	3	6.143	4638	0	0	58.434	0.004	3.222	0	0	1.05
CHN	Asia	China	3	128	0	10	2020-05-28		3	3			2	4	2	3	2	3	0	0	NA	84106	0	6.143	4638	0	0	58.434	0.004	3.222	0	0	1.12
CHN	Asia	China	3	129	0	10	2020-05-29		3	3			2	4	2	3	2	3	0.012	0.012	NA	84123	17	6	4638	0	0	58.446	0.004	3.222	0	0	1.24
CHN	Asia	China	3	130	0	10	2020-05-30		3	3			2	4	2	3	2	3	0.003	0.003	NA	84128	5	6.286	4638	0	0	58.45	0.004	3.222	0	0	1.24
CHN	Asia	China	3	131	0	10	2020-05-31		3	3			2	4	2	3	2	3	0.013	0.013	NA	84146	18	7.286	4638	0	0	58.462	0.005	3.222	0	0	1.29
CHN	Asia	China	3	132	0	10	2020-06-01		3	3			2	4	2	3	2	3	0.006	0.006	NA	84154	8	7.429	4638	0	0	58.468	0.005	3.222	0	0	1.26
CHN	Asia	China	3	133	0	10	2020-06-02		3	3			2	4	2	3	2	3	0.005	0.005	NA	84161	7	8.286	4638	0	0	58.473	0.006	3.222	0	0	1.23
CHN	Asia	China	3	134	0	10	2020-06-03		2	3			2	4	2	3	2	3	0.001	0.001	NA	84160	-1	7.714	4638	0	0	58.472	0.005	3.222	0	0	1.21
CHN	Asia	China	3	135	0	10	2020-06-04		2	3			2	4	2	3	2	3	0.008	0.008	NA	84171	11	9.286	4638	0	0	58.48	0.006	3.222	0	0	1.19
CHN	Asia	China	3	136	0	10	2020-06-05		2	3			2	4	2	3	2	3	0.004	0.004	NA	84177	6	7.714	4638	0	0	58.484	0.005	3.222	0	0	1.17
CHN	Asia	China	3	137	0	10	2020-06-06		2	3			2	4	2	3	2	3	0.006	0.006	NA	84186	9	8.286	4638	0	0	58.49	0.006	3.222	0	0	1.18
CHN	Asia	China	3	138	0	10	2020-06-07		2	3			2	4	2	3	2	3	0.003	0.003	NA	84191	5	6.429	4638	0	0	58.493	0.004	3.222	0	0	1.23
CHN	Asia	China	3	139	0	10	2020-06-08		2	3			2	4	2	3	2	3	0.003	0.003	NA	84195	4	5.857	4638	0	0	58.496	0.004	3.222	0	0	1.33
CHN	Asia	China	3	140	0	10	2020-06-09		2	3			2	4	2	3	2	3	0.002	0.002	NA	84198	3	5.286	4638	0	0	58.498	0.004	3.222	0	0	1.47
CHN	Asia	China	3	141	0	10	2020-06-10		2	3			2	4	2	3	2	3	0.008	0.008	NA	84209	11	7	4638	0	0	58.506	0.005	3.222	0	0	1.67
CHN	Asia	China	3	142	0	10	2020-06-11		2	3			2	4	2	3	2	3	0.005	0.005	NA	84216	7	6.429	4638	0	0	58.511	0.004	3.222	0	0	1.85
CHN	Asia	China	3	143	0	10	2020-06-12		2	3			2	4	2	3	2	3	0.008	0.008	NA	84228	12	7.286	4638	0	0	58.519	0.005	3.222	0	0	2.08
CHN	Asia	China	3	144	0	10	2020-06-13		2	3			2	4	2	3	2	3	0.04	0.04	NA	84286	58	14.286	4638	0	0	58.559	0.01	3.222	0	0	2.31
CHN	Asia	China	3	145	0	10	2020-06-14		2	3			2	4	2	3	2	3	0.034	0.034	NA	84335	49	20.571	4638	0	0	58.593	0.014	3.222	0	0	2.24
CHN	Asia	China	3	146	0	10	2020-06-15		2	3			2	4	2	3	2	3	0.03	0.03	NA	84378	43	26.143	4638	0	0	58.623	0.018	3.222	0	0	2.09
CHN	Asia	China	3	147	0	10	2020-06-16		2	3			2	4	2	3	2	3	0.031	0.031	NA	84422	44	32	4638	0	0	58.654	0.022	3.222	0	0	1.92
CHN	Asia	China	3	148	0	10	2020-06-17		2	3			2	4	2	3	2	3	0.025	0.025	NA	84458	36	35.571	4638	0	0	58.679	0.025	3.222	0	0	1.74
CHN	Asia	China	3	149	0	10	2020-06-18		2	3			2	4	2	3	2	3	0.025	0.025	NA	84494	36	39.714	4638	0	0	58.704	0.028	3.222	0	0	1.59
CHN	Asia	China	3	150	0	10	2020-06-19		2	3			2	4	2	3	2	3	0	0	NA	84494	0	38	4638	0	0	58.704	0.026	3.222	0	0	1.44
CHN	Asia	China	3	151	0	10	2020-06-20		2	3			2	4	2	3	2	3	0.041	0.041	NA	84553	59	38.143	4639	1	0.143	58.745	0.027	3.223	0.001	0	1.37
CHN	Asia	China	3	152	0	10	2020-06-21		2	3			2	4	2	3	2	3	0.013	0.013	NA	84572	19	33.857	4639	0	0.143	58.758	0.024	3.223	0	0	1.29
CHN	Asia	China	3	153	0	10	2020-06-22		2	3			2	4	2	3	2	3	0.036	0.036	NA	84624	52	35.143	4639	0	0.143	58.794	0.024	3.223	0	0	1.25
CHN	Asia	China	3	154	0	10	2020-06-23		2	3			2	4	2	3	2	3	0.02	0.02	NA	84653	29	33	4640	1	0.286	58.814	0.023	3.224	0.001	0	1.16
CHN	Asia	China	3	155	0	10	2020-06-24		2	3			2	4	2	3	2	3	0.014	0.014	NA	84673	20	30.714	4640	0	0.286	58.828	0.021	3.224	0	0	1.07										90000000	62.529
CHN	Asia	China	3	156	0	10	2020-06-25		2	3			2	4	2	3	2	3	0.019	0.019	NA	84701	28	29.571	4641	1	0.429	58.848	0.021	3.224	0.001	0	1.01
CHN	Asia	China	3	157	0	10	2020-06-26		2	3			2	4	2	3	2	3	0.017	0.017	NA	84725	24	33	4641	0	0.429	58.864	0.023	3.224	0	0	0.95
CHN	Asia	China	3	158	0	10	2020-06-27		2	3			2	4	2	3	2	3	0.013	0.013	NA	84743	18	27.143	4641	0	0.286	58.877	0.019	3.224	0	0	0.88
CHN	Asia	China	3	159	0	10	2020-06-28		2	3			2	4	2	3	2	3	0.01	0.01	NA	84757	14	26.429	4641	0	0.286	58.887	0.018	3.224	0	0	0.87
CHN	Asia	China	3	160	0	10	2020-06-29		2	3			2	4	2	3	2	3	0.016	0.016	NA	84780	23	22.286	4641	0	0.286	58.903	0.015	3.224	0	0	0.88
CHN	Asia	China	3	161	0	10	2020-06-30		2	3			2	4	2	3	2	3	0.003	0.003	NA	84785	5	18.857	4641	0	0.143	58.906	0.013	3.224	0	0	0.88
CHN	Asia	China	3	162	0	10	2020-07-01		2	3			2	4	2	3	2	3	0.022	0.022	NA	84816	31	20.429	4641	0	0.143	58.928	0.014	3.224	0	0	0.92
CHN	Asia	China	3	163	0	10	2020-07-02		2	3			2	4	2	3	2	3	0.01	0.01	NA	84830	14	18.429	4641	0	0	58.937	0.013	3.224	0	0	0.92
CHN	Asia	China	3	164	0	10	2020-07-03		2	3			2	4	2	3	2	3	0.006	0.006	NA	84838	8	16.143	4641	0	0	58.943	0.011	3.224	0	0	0.94
CHN	Asia	China	3	165	0	10	2020-07-04		2	3			2	4	2	3	2	3	0.013	0.013	NA	84857	19	16.286	4641	0	0	58.956	0.011	3.224	0	0	0.98
CHN	Asia	China	3	166	0	10	2020-07-05		2	3			2	4	2	3	2	3	0.01	0.01	NA	84871	14	16.286	4641	0	0	58.966	0.011	3.224	0	0	1.06
CHN	Asia	China	3	167	0	10	2020-07-06		2	3			2	4	2	3	2	3	0.013	0.013	NA	84889	18	15.571	4641	0	0	58.978	0.011	3.224	0	0	1.16
CHN	Asia	China	3	168	0	10	2020-07-07		2	3			2	4	2	3	2	3	0.019	0.019	NA	84917	28	18.857	4641	0	0	58.998	0.013	3.224	0	0	1.27
CHN	Asia	China	3	169	0	10	2020-07-08		2	3			2	4	2	3	2	3	0.023	0.023	NA	84950	33	19.143	4641	0	0	59.021	0.013	3.224	0	0	1.36
CHN	Asia	China	3	170	0	10	2020-07-09		2	3			2	4	2	3	2	3	0.029	0.029	NA	84992	42	23.143	4641	0	0	59.05	0.016	3.224	0	0	1.43
CHN	Asia	China	3	171	0	10	2020-07-10		2	3			2	4	2	3	2	3	0	0	NA	84992	0	22	4641	0	0	59.05	0.015	3.224	0	0	1.47
CHN	Asia	China	3	172	0	10	2020-07-11		2	3			2	4	2	3	2	3	0.055	0.055	NA	85071	79	30.571	4641	0	0	59.105	0.021	3.224	0	0	1.58
CHN	Asia	China	3	173	0	10	2020-07-12		2	3			2	4	2	3	2	3	0.032	0.032	NA	85117	46	35.143	4641	0	0	59.137	0.024	3.224	0	0	1.59
CHN	Asia	China	3	174	0	10	2020-07-13		2	3			2	4	2	3	2	3	0	0	NA	85117	0	32.571	4641	0	0	59.137	0.023	3.224	0	0	1.6
CHN	Asia	China	3	175	0	10	2020-07-14		2	3			2	4	2	3	2	3	0.076	0.076	NA	85226	109	44.143	4642	1	0.143	59.213	0.031	3.225	0.001	0	1.7
CHN	Asia	China	3	176	0	10	2020-07-15		2	3			2	4	2	3	2	3	0.014	0.014	NA	85246	20	42.286	4644	2	0.429	59.226	0.029	3.227	0.001	0	1.66
CHN	Asia	China	3	177	0	10	2020-07-16		2	3			2	4	2	3	2	3	0.056	0.056	NA	85327	81	47.857	4644	0	0.429	59.283	0.033	3.227	0	0	1.68
CHN	Asia	China	3	178	0	10	2020-07-17		2	3			2	4	2	3	2	3	0.052	0.052	NA	85402	75	58.571	4645	1	0.571	59.335	0.041	3.227	0.001	0	1.67
CHN	Asia	China	3	179	0	10	2020-07-18		2	3			2	4	2	3	2	3	0.011	0.011	NA	85418	16	49.571	4646	1	0.714	59.346	0.034	3.228	0.001	0	1.64
CHN	Asia	China	3	180	0	10	2020-07-19		2	3			2	4	2	3	2	3	0.059	0.059	NA	85503	85	55.143	4646	0	0.714	59.405	0.038	3.228	0	0	1.72
CHN	Asia	China	3	181	0	10	2020-07-20		2	3			2	4	2	3	2	3	0.083	0.083	NA	85622	119	72.143	4646	0	0.714	59.488	0.05	3.228	0	0	1.79
CHN	Asia	China	3	182	0	10	2020-07-21		2	3			2	4	2	3	2	3	0.06	0.06	NA	85708	86	68.857	4648	2	0.857	59.547	0.048	3.229	0.001	0.001	1.8
CHN	Asia	China	3	183	0	10	2020-07-22		2	3			2	4	2	3	2	3	0.138	0.138	NA	85906	198	94.286	4648	0	0.571	59.685	0.066	3.229	0	0	1.84
CHN	Asia	China	3	184	0	10	2020-07-23		2	3			2	4	2	3	2	3	0.097	0.097	NA	86045	139	102.571	4649	1	0.714	59.782	0.071	3.23	0.001	0	1.78
CHN	Asia	China	3	185	0	10	2020-07-24		2	3			2	4	2	3	2	3	0.109	0.109	NA	86202	157	114.286	4650	1	0.714	59.891	0.079	3.231	0.001	0	1.73
CHN	Asia	China	3	186	0	10	2020-07-25		2	3			2	4	2	3	2	3	0.124	0.124	NA	86381	179	137.571	4652	2	0.857	60.015	0.096	3.232	0.001	0.001	1.67
CHN	Asia	China	3	187	0	10	2020-07-26		2	3			2	4	2	3	2	3	0.131	0.131	NA	86570	189	152.429	4652	0	0.857	60.146	0.106	3.232	0	0.001	1.62
CHN	Asia	China	3	188	0	10	2020-07-27		2	3			2	4	2	3	2	3	0.148	0.148	NA	86783	213	165.857	4656	4	1.429	60.294	0.115	3.235	0.003	0.001	1.57
CHN	Asia	China	3	189	0	10	2020-07-28		2	3			2	4	2	3	2	3	0.144	0.144	NA	86990	207	183.143	4657	1	1.286	60.438	0.127	3.236	0.001	0.001	1.5
CHN	Asia	China	3	190	0	10	2020-07-29		2	3			2	4	2	3	2	3	0.155	0.155	NA	87213	223	186.714	4658	1	1.429	60.593	0.13	3.236	0.001	0.001	1.42
CHN	Asia	China	3	191	0	10	2020-07-30		2	3			2	4	2	3	2	3	0.192	0.192	NA	87489	276	206.286	4659	1	1.429	60.785	0.143	3.237	0.001	0.001	1.34
CHN	Asia	China	3	192	0	10	2020-07-31		2	3			2	4	2	3	2	3	0.115	0.115	NA	87655	166	207.571	4661	2	1.571	60.9	0.144	3.238	0.001	0.001	1.23
CHN	Asia	China	3	193	0	10	2020-08-01		2	3			2	4	2	3	2	3	0.12	0.12	NA	87827	172	206.571	4667	6	2.143	61.02	0.144	3.242	0.004	0.001	1.13
CHN	Asia	China	3	194	0	10	2020-08-02		2	3			2	4	2	3	2	3	0.11	0.11	NA	87985	158	202.143	4669	2	2.429	61.129	0.14	3.244	0.001	0.002	1.04
CHN	Asia	China	3	195	0	10	2020-08-03		2	3			2	4	2	3	2	3	0.079	0.079	NA	88099	114	188	4672	3	2.286	61.209	0.131	3.246	0.002	0.002	0.98
CHN	Asia	China	3	196	0	10	2020-08-04		2	3			2	4	2	3	2	3	0.074	0.074	NA	88206	107	173.714	4676	4	2.714	61.283	0.121	3.249	0.003	0.002	0.93
CHN	Asia	China	3	197	0	10	2020-08-05		2	3			2	4	2	3	2	3	0.085	0.085	NA	88328	122	159.286	4677	1	2.714	61.368	0.111	3.249	0.001	0.002	0.89
CHN	Asia	China	3	198	0	10	2020-08-06		2	3			2	4	2	3	2	3	0.092	0.092	NA	88460	132	138.714	4680	3	3	61.459	0.096	3.252	0.002	0.002	0.86										160000000	111.163
CHN	Asia	China	3	199	0	10	2020-08-07		2	3			2	4	2	3	2	3	0.083	0.083	NA	88580	120	132.143	4681	1	2.857	61.543	0.092	3.252	0.001	0.002	0.83
CHN	Asia	China	3	200	0	10	2020-08-08		2	3			2	4	2	3	2	3	0.064	0.064	NA	88672	92	120.714	4681	0	2	61.607	0.084	3.252	0	0.001	0.8
CHN	Asia	China	3	201	0	10	2020-08-09		2	3			2	4	2	3	2	3	0.084	0.084	NA	88793	121	115.429	4686	5	2.429	61.691	0.08	3.256	0.003	0.002	0.78
CHN	Asia	China	3	202	0	10	2020-08-10		2	3			2	4	2	3	2	3	0.079	0.079	NA	88906	113	115.286	4689	3	2.429	61.769	0.08	3.258	0.002	0.002	0.76
CHN	Asia	China	3	203	0	10	2020-08-11		2	3			2	4	2	3	2	3	0.036	0.036	NA	88958	52	107.429	4693	4	2.429	61.805	0.075	3.261	0.003	0.002	0.74
CHN	Asia	China	3	204	0	10	2020-08-12		2	3			2	4	2	3	2	3	0.06	0.06	NA	89045	87	102.429	4697	4	2.857	61.866	0.071	3.263	0.003	0.002	0.73
CHN	Asia	China	3	205	0	10	2020-08-13		2	3			2	4	2	3	2	3	0.069	0.069	NA	89144	99	97.714	4700	3	2.857	61.935	0.068	3.265	0.002	0.002	0.71
CHN	Asia	China	3	206	0	10	2020-08-14		2	3			2	4	2	3	2	3	0.049	0.049	NA	89214	70	90.571	4701	1	2.857	61.983	0.063	3.266	0.001	0.002	0.7
CHN	Asia	China	3	207	0	10	2020-08-15		2	3			2	4	2	3	2	3	0.045	0.045	NA	89279	65	86.714	4703	2	3.143	62.028	0.06	3.268	0.001	0.002	0.68
CHN	Asia	China	3	208	0	10	2020-08-16		2	3			2	4	2	3	2	3	0.067	0.067	NA	89375	96	83.143	4703	0	2.429	62.095	0.058	3.268	0	0.002	0.67
CHN	Asia	China	3	209	0	10	2020-08-17		2	3			2	4	2	3	2	3	0.046	0.046	NA	89441	66	76.429	4703	0	2	62.141	0.053	3.268	0	0.001	0.65
CHN	Asia	China	3	210	0	10	2020-08-18		2	3			2	4	2	3	2	3	0.037	0.037	NA	89494	53	76.571	4705	2	1.714	62.178	0.053	3.269	0.001	0.001	0.63
CHN	Asia	China	3	211	0	10	2020-08-19		2	3			2	4	2	3	2	3	0.023	0.023	NA	89527	33	68.857	4706	1	1.286	62.201	0.048	3.27	0.001	0.001	0.6
CHN	Asia	China	3	212	0	10	2020-08-20		2	3			2	4	2	3	2	3	0.028	0.028	NA	89567	40	60.429	4709	3	1.286	62.229	0.042	3.272	0.002	0.001	0.59
CHN	Asia	China	3	213	0	10	2020-08-21		2	3			2	4	2	3	2	3	0.034	0.034	NA	89616	49	57.429	4709	0	1.143	62.263	0.04	3.272	0	0.001	0.59
CHN	Asia	China	3	214	0	10	2020-08-22		2	3			2	4	2	3	2	3	0.026	0.026	NA	89654	38	53.571	4711	2	1.143	62.289	0.037	3.273	0.001	0.001	0.58
CHN	Asia	China	3	215	0	10	2020-08-23		2	3			2	4	2	3	2	3	0.028	0.028	NA	89695	41	45.714	4711	0	1.143	62.317	0.032	3.273	0	0.001	0.57
CHN	Asia	China	3	216	0	10	2020-08-24		2	3			2	4	2	3	2	3	0.016	0.016	NA	89718	23	39.571	4711	0	1.143	62.333	0.027	3.273	0	0.001	0.57
CHN	Asia	China	3	217	0	10	2020-08-25		2	3			2	4	2	3	2	3	0.024	0.024	NA	89752	34	36.857	4712	1	1	62.357	0.026	3.274	0.001	0.001	0.58
CHN	Asia	China	3	218	0	10	2020-08-26		2	3			2	4	2	3	2	3	0.022	0.022	NA	89784	32	36.714	4713	1	1	62.379	0.026	3.274	0.001	0.001	0.59
CHN	Asia	China	3	219	0	10	2020-08-27		2	3			2	4	2	3	2	3	0.021	0.021	NA	89814	30	35.286	4715	2	0.857	62.4	0.025	3.276	0.001	0.001	0.58
CHN	Asia	China	3	220	0	10	2020-08-28		2	3			2	4	2	3	2	3	0.015	0.015	NA	89836	22	31.429	4718	3	1.286	62.415	0.022	3.278	0.002	0.001	0.59
CHN	Asia	China	3	221	0	10	2020-08-29		2	3			2	4	2	3	2	3	0.019	0.019	NA	89863	27	29.857	4721	3	1.429	62.434	0.021	3.28	0.002	0.001	0.61
CHN	Asia	China	3	222	0	10	2020-08-30		2	3			2	4	2	3	2	3	0.022	0.022	NA	89895	32	28.571	4722	1	1.571	62.456	0.02	3.281	0.001	0.001	0.62
CHN	Asia	China	3	223	0	10	2020-08-31		2	3			2	4	2	3	2	3	0.013	0.013	NA	89914	19	28	4723	1	1.714	62.47	0.019	3.281	0.001	0.001	0.63
CHN	Asia	China	3	224	0	10	2020-09-01		2	3			2	4	2	3	2	3	0.013	0.013	NA	89933	19	25.857	4724	1	1.714	62.483	0.018	3.282	0.001	0.001	0.65
CHN	Asia	China	3	225	0	10	2020-09-02		2	1			2	4	0	0	2	3	0.014	0.014	NA	89953	20	24.143	4727	3	2	62.497	0.017	3.284	0.002	0.001	0.68
CHN	Asia	China	3	226	0	10	2020-09-03		2	1			2	4	0	0	2	3	0.023	0.023	NA	89986	33	24.571	4728	1	1.857	62.52	0.017	3.285	0.001	0.001	0.7
CHN	Asia	China	3	227	0	10	2020-09-04		2	1			2	4	0	0	0	3	0.015	0.015	NA	90008	22	24.571	4728	0	1.429	62.535	0.017	3.285	0	0.001	0.71
CHN	Asia	China	3	228	0	10	2020-09-05		2	1			2	4	0	0	0	3	0.012	0.012	NA	90025	17	23.143	4728	0	1	62.547	0.016	3.285	0	0.001	0.72
CHN	Asia	China	3	229	0	10	2020-09-06		2	1			2	4	0	0	0	3	0.023	0.023	NA	90058	33	23.286	4730	2	1.143	62.57	0.016	3.286	0.001	0.001	0.74
CHN	Asia	China	3	230	0	10	2020-09-07		2	1			2	4	0	0	0	3	0.014	0.014	NA	90078	20	23.429	4732	2	1.286	62.584	0.016	3.288	0.001	0.001	0.75
CHN	Asia	China	3	231	0	10	2020-09-08		2	1			2	4	0	0	0	3	0.006	0.006	NA	90087	9	22	4733	1	1.286	62.59	0.015	3.288	0.001	0.001	0.75
CHN	Asia	China	3	232	0	10	2020-09-09		2	1			2	4	0	0	0	3	0.009	0.009	NA	90100	13	21	4733	0	0.857	62.599	0.015	3.288	0	0.001	0.78
CHN	Asia	China	3	233	0	10	2020-09-10		2	1			2	4	0	0	0	3	0.019	0.019	NA	90127	27	20.143	4733	0	0.714	62.618	0.014	3.288	0	0	0.82
CHN	Asia	China	3	234	0	10	2020-09-11		2	1			2	4	0	0	0	3	0.013	0.013	NA	90145	18	19.571	4733	0	0.714	62.63	0.014	3.288	0	0	0.85
CHN	Asia	China	3	235	0	10	2020-09-12		2	1			2	4	0	0	0	3	0.016	0.016	NA	90168	23	20.429	4734	1	0.857	62.646	0.014	3.289	0.001	0.001	0.88
CHN	Asia	China	3	236	0	10	2020-09-13		2	1			2	4	0	0	0	3	0.02	0.02	NA	90197	29	19.857	4734	0	0.571	62.666	0.014	3.289	0	0	0.91
CHN	Asia	China	3	237	0	10	2020-09-14		2	1			2	4	0	0	0	3	0.015	0.015	NA	90219	22	20.143	4735	1	0.429	62.682	0.014	3.29	0.001	0	0.92
CHN	Asia	China	3	238	0	10	2020-09-15		3	3			2	4	2	3	2	3	0.011	0.011	NA	90235	16	21.143	4736	1	0.429	62.693	0.015	3.29	0.001	0	0.93
CHN	Asia	China	3	239	0	10	2020-09-16		3	3			2	4	2	3	2	3	0.013	0.013	NA	90253	18	21.857	4736	0	0.429	62.705	0.015	3.29	0	0	0.96
CHN	Asia	China	3	240	0	10	2020-09-17		3	3			2	4	2	3	2	3	0.028	0.028	NA	90294	41	23.857	4736	0	0.429	62.734	0.017	3.29	0	0	0.98
CHN	Asia	China	3	241	0	10	2020-09-18		3	3			2	4	2	3	2	3	0.012	0.012	NA	90311	17	23.714	4737	1	0.571	62.745	0.016	3.291	0.001	0	0.96
CHN	Asia	China	3	242	0	10	2020-09-19		3	3			2	4	2	3	2	3	0.016	0.016	NA	90334	23	23.714	4737	0	0.429	62.761	0.016	3.291	0	0	0.95
CHN	Asia	China	3	243	0	10	2020-09-20		3	3			2	4	2	3	2	3	0.024	0.024	NA	90369	35	24.571	4737	0	0.429	62.786	0.017	3.291	0	0	0.93
CHN	Asia	China	3	244	0	10	2020-09-21		3	2			2	3	2	3	2	3	0.008	0.008	NA	90381	12	23.143	4737	0	0.286	62.794	0.016	3.291	0	0	0.9
CHN	Asia	China	3	245	0	10	2020-09-22		2	2			2	3	2	3	2	3	0.013	0.013	NA	90399	18	23.429	4737	0	0.143	62.807	0.016	3.291	0	0	0.88
CHN	Asia	China	3	246	0	10	2020-09-23		2	2			2	3	0	3	2	2	0.007	0.007	NA	90409	10	22.286	4738	1	0.286	62.814	0.015	3.292	0.001	0	0.87
CHN	Asia	China	3	247	0	10	2020-09-24		2	2			2	3	0	3	2	3	0.01	0.01	NA	90424	15	18.571	4738	0	0.286	62.824	0.013	3.292	0	0	0.88
CHN	Asia	China	3	248	0	10	2020-09-25		2	2			2	3	0	3	2	3	0.012	0.012	NA	90441	17	18.571	4739	1	0.286	62.836	0.013	3.293	0.001	0	0.91
CHN	Asia	China	3	249	0	10	2020-09-26		2	2			2	3	0	0	2	3	0.01	0.01	NA	90456	15	17.429	4739	0	0.286	62.846	0.012	3.293	0	0	0.94
CHN	Asia	China	3	250	0	10	2020-09-27		2	2			2	3	0	0	2	3	0.019	0.019	NA	90483	27	16.286	4739	0	0.286	62.865	0.011	3.293	0	0	0.98
CHN	Asia	China	3	251	0	10	2020-09-28		2	2			2	3	0	0	2	3	0.015	0.015	NA	90505	22	17.714	4739	0	0.286	62.88	0.012	3.293	0	0	1
CHN	Asia	China	3	252	0	10	2020-09-29		2	2			2	3	0	0	2	3	0.016	0.016	NA	90528	23	18.429	4739	0	0.286	62.896	0.013	3.293	0	0	1.02
CHN	Asia	China	3	253	0	10	2020-09-30		2	2			2	3	0	0	2	3	0.012	0.012	NA	90545	17	19.429	4739	0	0.143	62.908	0.013	3.293	0	0	1.01
CHN	Asia	China	3	254	0	10	2020-10-01		2	2			2	3	0	0	2	3	0.015	0.015	NA	90567	22	20.429	4739	0	0.143	62.923	0.014	3.293	0	0	1.01
CHN	Asia	China	3	255	0	10	2020-10-02		2	2			2	3	0	0	2	3	0.012	0.012	NA	90584	17	20.429	4739	0	0	62.935	0.014	3.293	0	0	1.02
CHN	Asia	China	3	256	0	10	2020-10-03		2	2			2	3	0	0	2	3	0.014	0.014	NA	90604	20	21.143	4739	0	0	62.949	0.015	3.293	0	0	1.04
CHN	Asia	China	3	257	0	10	2020-10-04		2	2			2	3	0	0	2	3	0.017	0.017	NA	90629	25	20.857	4739	0	0	62.966	0.014	3.293	0	0	1.06
CHN	Asia	China	3	258	0	10	2020-10-05		2	2			2	3	0	0	2	3	0.016	0.016	NA	90652	23	21	4739	0	0	62.982	0.015	3.293	0	0	1.08
CHN	Asia	China	3	259	0	10	2020-10-06		2	2			2	3	0	0	2	3	0.01	0.01	NA	90667	15	19.857	4739	0	0	62.993	0.014	3.293	0	0	1.09
CHN	Asia	China	3	260	0	10	2020-10-07		2	2			2	3	0	0	2	3	0.014	0.014	NA	90687	20	20.286	4739	0	0	63.007	0.014	3.293	0	0	1.12
CHN	Asia	China	3	261	0	10	2020-10-08		2	2			2	3	0	0	2	3	0.028	0.028	NA	90728	41	23	4739	0	0	63.035	0.016	3.293	0	0	1.15
CHN	Asia	China	3	262	0	10	2020-10-09		2	2			2	3	0	0	2	3	0.016	0.016	NA	90751	23	23.857	4739	0	0	63.051	0.017	3.293	0	0	1.13
CHN	Asia	China	3	263	0	10	2020-10-10		1	2			2	3	0	0	2	3	0.019	0.019	NA	90778	27	24.857	4739	0	0	63.07	0.017	3.293	0	0	1.12
CHN	Asia	China	3	264	0	10	2020-10-11		1	2			2	3	0	0	2	3	0.024	0.024	NA	90812	34	26.143	4739	0	0	63.094	0.018	3.293	0	0	1.1
CHN	Asia	China	3	265	0	10	2020-10-12		1	2			2	3	0	3	2	3	0.013	0.013	NA	90830	18	25.429	4739	0	0	63.106	0.018	3.293	0	0	1.07
CHN	Asia	China	3	266	0	10	2020-10-13		1	2			2	3	0	3	2	3	0.019	0.019	NA	90858	28	27.286	4739	0	0	63.125	0.019	3.293	0	0	1.07
CHN	Asia	China	3	267	0	10	2020-10-14		1	2			2	3	0	3	2	3	0.008	0.008	NA	90869	11	26	4739	0	0	63.133	0.018	3.293	0	0	1.05
CHN	Asia	China	3	268	0	10	2020-10-15		1	2			2	3	0	3	2	3	0.025	0.025	NA	90905	36	25.286	4739	0	0	63.158	0.018	3.293	0	0	1.06
CHN	Asia	China	3	269	0	10	2020-10-16		1	2			2	3	0	3	2	3	0.014	0.014	NA	90925	20	24.857	4739	0	0	63.172	0.017	3.293	0	0	1.05
CHN	Asia	China	3	270	0	10	2020-10-17		1	2			2	3	0	3	2	3	0.021	0.021	NA	90955	30	25.286	4739	0	0	63.193	0.018	3.293	0	0	1.05
CHN	Asia	China	3	271	0	10	2020-10-18		1	2			2	3	0	3	2	3	0.012	0.012	NA	90972	17	22.857	4739	0	0	63.205	0.016	3.293	0	0	1.04
CHN	Asia	China	3	272	0	10	2020-10-19		1	2			2	3	0	3	2	3	0.024	0.024	NA	91006	34	25.143	4739	0	0	63.228	0.017	3.293	0	0	1.06
CHN	Asia	China	3	273	0	10	2020-10-20		1	2			2	3	0	3	2	3	0.011	0.011	NA	91022	16	23.429	4739	0	0	63.239	0.016	3.293	0	0	1.06
CHN	Asia	China	3	274	0	10	2020-10-21		1	2			2	3	0	3	2	3	0.015	0.015	NA	91044	22	25	4739	0	0	63.255	0.017	3.293	0	0	1.07
CHN	Asia	China	3	275	0	10	2020-10-22		1	2			2	3	0	3	2	3	0.02	0.02	NA	91073	29	24	4739	0	0	63.275	0.017	3.293	0	0	1.09
CHN	Asia	China	3	276	0	10	2020-10-23		1	2			2	3	0	3	2	3	0.024	0.024	NA	91108	35	26.143	4739	0	0	63.299	0.018	3.293	0	0	1.11
CHN	Asia	China	3	277	0	10	2020-10-24		3	3			2	4	2	3	2	3	0.014	0.014	NA	91128	20	24.714	4739	0	0	63.313	0.017	3.293	0	0	1.11
CHN	Asia	China	3	278	0	10	2020-10-25		3	3			2	4	2	3	2	3	0.016	0.016	NA	91151	23	25.571	4739	0	0	63.329	0.018	3.293	0	0	1.13
CHN	Asia	China	3	279	0	10	2020-10-26		3	3			2	4	2	3	2	3	0.017	0.017	NA	91175	24	24.143	4739	0	0	63.346	0.017	3.293	0	0	1.17
CHN	Asia	China	3	280	0	10	2020-10-27		3	3			2	4	2	3	2	3	0.033	0.033	NA	91222	47	28.571	4739	0	0	63.378	0.02	3.293	0	0	1.22
CHN	Asia	China	3	281	0	10	2020-10-28		3	3			2	4	2	3	2	3	0.034	0.034	NA	91271	49	32.429	4739	0	0	63.412	0.023	3.293	0	0	1.23
CHN	Asia	China	3	282	0	10	2020-10-29		3	3			2	4	2	3	2	3	0.019	0.019	NA	91299	28	32.286	4739	0	0	63.432	0.022	3.293	0	0	1.18
CHN	Asia	China	3	283	0	10	2020-10-30		3	2			2	4	1	2	2	3	0.028	0.028	NA	91339	40	33	4739	0	0	63.46	0.023	3.293	0	0	1.17
CHN	Asia	China	3	284	0	10	2020-10-31		1	2			2	4	1	2	2	3	0.019	0.019	NA	91366	27	34	4739	0	0	63.478	0.024	3.293	0	0	1.14
CHN	Asia	China	3	285	0	10	2020-11-01		1	2			2	4	1	2	2	3	0.022	0.022	NA	91397	31	35.143	4739	0	0	63.5	0.024	3.293	0	0	1.13
CHN	Asia	China	3	286	0	10	2020-11-02		1	2			2	4	1	2	2	3	0.038	0.038	NA	91452	55	39.571	4739	0	0	63.538	0.027	3.293	0	0	1.14
CHN	Asia	China	3	287	0	10	2020-11-03		1	2			2	4	1	2	2	3	0.018	0.018	NA	91478	26	36.571	4739	0	0	63.556	0.025	3.293	0	0	1.11
CHN	Asia	China	3	288	0	10	2020-11-04		1	2			2	4	1	2	2	3	0.022	0.022	NA	91509	31	34	4740	1	0.143	63.578	0.024	3.293	0.001	0	1.09
CHN	Asia	China	3	289	0	10	2020-11-05		1	2			2	4	1	2	2	3	0.03	0.03	NA	91552	43	36.143	4741	1	0.286	63.608	0.025	3.294	0.001	0	1.08
CHN	Asia	China	3	290	0	10	2020-11-06		1	2			2	4	1	2	2	3	0.027	0.027	NA	91591	39	36	4741	0	0.286	63.635	0.025	3.294	0	0	1.05
CHN	Asia	China	3	291	0	10	2020-11-07		1	2			2	4	1	2	2	3	0.022	0.022	NA	91622	31	36.571	4741	0	0.286	63.656	0.025	3.294	0	0	1.03
CHN	Asia	China	3	292	0	10	2020-11-08		1	2			2	4	1	2	2	3	0.03	0.03	NA	91665	43	38.286	4741	0	0.286	63.686	0.027	3.294	0	0	1.01
CHN	Asia	China	3	293	0	10	2020-11-09		1	2			2	4	1	2	2	3	0.019	0.019	NA	91693	28	34.429	4741	0	0.286	63.706	0.024	3.294	0	0	0.98
CHN	Asia	China	3	294	0	10	2020-11-10		1	2			2	4	1	2	2	3	0.018	0.018	NA	91719	26	34.429	4742	1	0.429	63.724	0.024	3.295	0.001	0	0.97
CHN	Asia	China	3	295	0	10	2020-11-11		1	2			2	4	1	2	2	3	0.023	0.023	NA	91752	33	34.714	4742	0	0.286	63.747	0.024	3.295	0	0	0.96
CHN	Asia	China	3	296	0	10	2020-11-12		1	2			2	4	1	2	2	3	0.022	0.022	NA	91783	31	33	4742	0	0.143	63.768	0.023	3.295	0	0	0.94
CHN	Asia	China	3	297	0	10	2020-11-13		1	2			2	4	1	2	2	3	0.017	0.017	NA	91807	24	30.857	4742	0	0.143	63.785	0.021	3.295	0	0	0.94
CHN	Asia	China	3	298	0	10	2020-11-14		1	2			2	4	1	2	2	3	0.015	0.015	NA	91828	21	29.429	4742	0	0.143	63.799	0.02	3.295	0	0	0.94
CHN	Asia	China	3	299	0	10	2020-11-15		1	2			2	4	1	2	2	3	0.015	0.015	NA	91850	22	26.429	4742	0	0.143	63.815	0.018	3.295	0	0	0.96
CHN	Asia	China	3	300	0	10	2020-11-16		1	2			2	4	1	2	2	3	0.015	0.015	NA	91872	22	25.571	4742	0	0.143	63.83	0.018	3.295	0	0	1.01
CHN	Asia	China	3	301	0	10	2020-11-17		1	2			2	4	1	2	2	3	0.009	0.009	NA	91885	13	23.714	4742	0	0	63.839	0.016	3.295	0	0	1.08
CHN	Asia	China	3	302	0	10	2020-11-18		1	2			2	4	1	2	2	3	0.015	0.015	NA	91906	21	22	4742	0	0	63.854	0.015	3.295	0	0	1.18
CHN	Asia	China	3	303	0	10	2020-11-19		1	2			2	4	1	2	2	3	0.02	0.02	NA	91935	29	21.714	4742	0	0	63.874	0.015	3.295	0	0	1.3
CHN	Asia	China	3	304	0	10	2020-11-20		3	3			2	4	1	3	2	3	0.029	0.029	NA	91977	42	24.286	4742	0	0	63.903	0.017	3.295	0	0	1.44
CHN	Asia	China	3	305	0	10	2020-11-21		3	3			2	4	1	3	2	3	0.042	0.042	NA	92037	60	29.857	4742	0	0	63.945	0.021	3.295	0	0	1.56
CHN	Asia	China	3	306	0	10	2020-11-22		3	3			2	4	1	3	2	3	0.055	0.055	NA	92116	79	38	4742	0	0	63.999	0.026	3.295	0	0	1.64
CHN	Asia	China	3	307	0	10	2020-11-23		3	3			2	4	1	3	2	3	0.066	0.066	NA	92211	95	48.429	4742	0	0	64.066	0.034	3.295	0	0	1.68
CHN	Asia	China	3	308	0	10	2020-11-24		3	3			2	4	2	3	2	3	0.059	0.059	NA	92296	85	58.714	4742	0	0	64.125	0.041	3.295	0	0	1.67
CHN	Asia	China	3	309	0	10	2020-11-25		3	3			2	4	2	3	2	3	0.074	0.074	NA	92402	106	70.857	4742	0	0	64.198	0.049	3.295	0	0	1.63
CHN	Asia	China	3	310	0	10	2020-11-26		3	3			2	4	2	3	2	3	0.06	0.06	NA	92488	86	79	4742	0	0	64.258	0.055	3.295	0	0	1.58
CHN	Asia	China	3	311	0	10	2020-11-27		3	3			2	4	2	3	2	3	0.068	0.068	NA	92586	98	87	4742	0	0	64.326	0.06	3.295	0	0	1.53
CHN	Asia	China	3	312	0	10	2020-11-28		3	3			2	4	2	3	2	3	0.066	0.066	NA	92681	95	92	4743	1	0.143	64.392	0.064	3.295	0.001	0	1.48
CHN	Asia	China	3	313	0	10	2020-11-29		3	3			2	4	2	3	2	3	0.092	0.092	NA	92814	133	99.714	4743	0	0.143	64.484	0.069	3.295	0	0	1.44
CHN	Asia	China	3	314	0	10	2020-11-30		3	3			2	4	2	3	2	3	0.061	0.061	NA	92902	88	98.714	4743	0	0.143	64.546	0.069	3.295	0	0	1.39
CHN	Asia	China	3	315	0	10	2020-12-01		3	3			2	4	2	3	2	3	0.063	0.063	NA	92993	91	99.571	4743	0	0.143	64.609	0.069	3.295	0	0	1.35
CHN	Asia	China	3	316	0	10	2020-12-02		3	3			2	4	2	3	2	3	0.083	0.083	NA	93113	120	101.571	4744	1	0.286	64.692	0.071	3.296	0.001	0	1.32
CHN	Asia	China	3	317	0	10	2020-12-03		3	3			2	4	2	3	2	3	0.075	0.075	NA	93221	108	104.714	4745	1	0.429	64.767	0.073	3.297	0.001	0	1.29
CHN	Asia	China	3	318	0	10	2020-12-04		3	3			2	4	2	3	2	3	0.088	0.088	NA	93348	127	108.857	4746	1	0.571	64.855	0.076	3.297	0.001	0	1.25
CHN	Asia	China	3	319	0	10	2020-12-05		3	3			2	4	2	3	2	3	0.083	0.083	NA	93467	119	112.286	4746	0	0.429	64.938	0.078	3.297	0	0	1.21
CHN	Asia	China	3	320	0	10	2020-12-06		3	3			2	4	2	3	2	3	0.076	0.076	NA	93577	110	109	4746	0	0.429	65.015	0.076	3.297	0	0	1.17
CHN	Asia	China	3	321	0	10	2020-12-07		3	3			2	4	2	3	2	3	0.065	0.065	NA	93670	93	109.714	4746	0	0.429	65.079	0.076	3.297	0	0	1.14
CHN	Asia	China	3	322	0	10	2020-12-08		3	2			2	4	2	3	2	3	0.078	0.078	NA	93782	112	112.714	4746	0	0.429	65.157	0.078	3.297	0	0	1.13
CHN	Asia	China	3	323	0	10	2020-12-09		3	2			2	4	2	3	2	3	0.081	0.081	NA	93898	116	112.143	4748	2	0.571	65.238	0.078	3.299	0.001	0	1.11
CHN	Asia	China	3	324	0	10	2020-12-10		3	2			2	4	2	3	2	3	0.088	0.088	NA	94025	127	114.857	4748	0	0.429	65.326	0.08	3.299	0	0	1.09
CHN	Asia	China	3	325	0	10	2020-12-11		3	2			2	4	2	3	2	3	0.069	0.069	NA	94124	99	110.857	4748	0	0.286	65.395	0.077	3.299	0	0	1.05
CHN	Asia	China	3	326	0	10	2020-12-12		3	2			2	4	2	3	2	3	0.065	0.065	NA	94217	93	107.143	4749	1	0.429	65.459	0.074	3.299	0.001	0	1.03
CHN	Asia	China	3	327	0	10	2020-12-13		3	2			2	4	2	3	2	3	0.077	0.077	NA	94328	111	107.286	4751	2	0.714	65.536	0.075	3.301	0.001	0	1.02
CHN	Asia	China	3	328	0	10	2020-12-14		3	2			2	4	2	3	2	3	0.069	0.069	NA	94427	99	108.143	4754	3	1.143	65.605	0.075	3.303	0.002	0.001	1.01
CHN	Asia	China	3	329	0	10	2020-12-15		3	2			2	4	2	3	2	3	0.076	0.076	NA	94537	110	107.857	4757	3	1.571	65.682	0.075	3.305	0.002	0.001	1
CHN	Asia	China	3	330	0	10	2020-12-16		3	2			2	4	2	3	2	3	0.062	0.062	NA	94626	89	104	4757	0	1.286	65.743	0.072	3.305	0	0.001	0.99
CHN	Asia	China	3	331	0	10	2020-12-17		3	2			2	4	2	3	2	3	0.075	0.075	NA	94734	108	101.286	4759	2	1.571	65.818	0.07	3.306	0.001	0.001	0.98
CHN	Asia	China	3	332	0	10	2020-12-18		3	2			2	4	2	3	2	3	0.06	0.06	NA	94821	87	99.571	4763	4	2.143	65.879	0.069	3.309	0.003	0.001	0.97
CHN	Asia	China	3	333	0	10	2020-12-19		3	2			2	4	2	3	2	3	0.092	0.092	NA	94953	132	105.143	4763	0	2	65.971	0.073	3.309	0	0.001	0.97
CHN	Asia	China	3	334	0	10	2020-12-20		3	2			2	4	2	3	2	3	0.067	0.067	NA	95050	97	103.143	4764	1	1.857	66.038	0.072	3.31	0.001	0.001	0.95
CHN	Asia	China	3	335	0	10	2020-12-21		3	2			2	4	2	3	2	3	0.069	0.069	NA	95150	100	103.286	4765	1	1.571	66.107	0.072	3.311	0.001	0.001	0.93
CHN	Asia	China	3	336	0	10	2020-12-22		3	2			2	4	2	3	2	3	0.054	0.054	NA	95228	78	98.714	4766	1	1.286	66.162	0.069	3.311	0.001	0.001	0.91
CHN	Asia	China	3	337	0	10	2020-12-23		3	2			2	4	2	3	2	3	0.049	0.049	NA	95298	70	96	4767	1	1.429	66.21	0.067	3.312	0.001	0.001	0.9
CHN	Asia	China	3	338	0	10	2020-12-24		3	2			2	4	2	3	2	3	0.059	0.059	NA	95383	85	92.714	4769	2	1.429	66.269	0.064	3.313	0.001	0.001	0.9
CHN	Asia	China	3	339	0	10	2020-12-25		3	2			2	4	2	3	2	3	0.053	0.053	NA	95460	77	91.286	4770	1	1	66.323	0.063	3.314	0.001	0.001	0.9
CHN	Asia	China	3	340	0	10	2020-12-26		3	2			2	4	2	3	2	3	0.056	0.056	NA	95541	81	84	4770	0	1	66.379	0.058	3.314	0	0.001	0.91
CHN	Asia	China	3	341	0	10	2020-12-27		3	2			2	4	2	3	2	3	0.063	0.063	NA	95632	91	83.143	4771	1	1	66.442	0.058	3.315	0.001	0.001	0.91
CHN	Asia	China	3	342	0	10	2020-12-28		3	2			2	4	2	3	2	3	0.061	0.061	NA	95720	88	81.429	4775	4	1.429	66.503	0.057	3.318	0.003	0.001	0.92
CHN	Asia	China	3	343	0	10	2020-12-29		3	2			2	4	2	3	2	3	0.053	0.053	NA	95797	77	81.286	4777	2	1.571	66.557	0.056	3.319	0.001	0.001	0.92
CHN	Asia	China	3	344	0	10	2020-12-30		3	2			2	4	2	3	2	3	0.055	0.055	NA	95876	79	82.571	4781	4	2	66.612	0.057	3.322	0.003	0.001	0.93
CHN	Asia	China	3	345	0	10	2020-12-31		3	2			2	4	2	3	2	3	0.06	0.06	NA	95963	87	82.857	4782	1	1.857	66.672	0.058	3.322	0.001	0.001	0.93
CHN	Asia	China	3	346	0	10	2021-01-01		3	2			2	4	2	3	2	3	0.042	NA	0.042	96023	60	80.429	4782	0	1.714	66.714	0.056	3.322	0	0.001	0.93
CHN	Asia	China	3	347	0	10	2021-01-02		3	2			2	4	2	3	2	3	0.044	NA	0.044	96086	63	77.857	4784	2	2	66.758	0.054	3.324	0.001	0.001	0.95
CHN	Asia	China	3	348	0	10	2021-01-03		3	2			2	4	2	3	2	3	0.051	NA	0.051	96160	74	75.429	4784	0	1.857	66.809	0.052	3.324	0	0.001	0.98
CHN	Asia	China	3	349	0	10	2021-01-04		3	2			2	4	2	3	2	3	0.06	NA	0.06	96246	86	75.143	4787	3	1.714	66.869	0.052	3.326	0.002	0.001	1.02
CHN	Asia	China	3	350	0	10	2021-01-05		3	2			2	4	2	3	2	3	0.044	NA	0.044	96310	64	73.286	4787	0	1.429	66.913	0.051	3.326	0	0.001	1.05
CHN	Asia	China	3	351	0	10	2021-01-06		3	2			2	4	2	3	2	3	0.061	NA	0.061	96398	88	74.571	4788	1	1	66.975	0.052	3.327	0.001	0.001	1.1
CHN	Asia	China	3	352	0	10	2021-01-07		3	2			2	4	2	3	2	3	0.06	NA	0.06	96484	86	74.429	4788	0	0.857	67.034	0.052	3.327	0	0.001	1.14
CHN	Asia	China	3	353	0	10	2021-01-08		3	2			2	4	2	3	2	3	0.054	NA	0.054	96562	78	77	4789	1	1	67.088	0.053	3.327	0.001	0.001	1.19
CHN	Asia	China	3	354	0	10	2021-01-09		3	2			2	4	2	3	2	3	0.089	NA	0.089	96690	128	86.286	4791	2	1	67.177	0.06	3.329	0.001	0.001	1.25
CHN	Asia	China	3	355	0	10	2021-01-10		3	2			2	4	2	3	2	3	0.093	NA	0.093	96824	134	94.857	4792	1	1.143	67.27	0.066	3.329	0.001	0.001	1.28
CHN	Asia	China	3	356	0	10	2021-01-11		3	2			2	4	2	3	2	3	0.067	NA	0.067	96920	96	96.286	4793	1	0.857	67.337	0.067	3.33	0.001	0.001	1.31
CHN	Asia	China	3	357	0	10	2021-01-12		3	2			2	4	2	3	2	3	0.122	NA	0.122	97095	175	112.143	4794	1	1	67.459	0.078	3.331	0.001	0.001	1.36
CHN	Asia	China	3	358	0	10	2021-01-13		3	2			2	4	2	3	2	3	0.125	NA	0.125	97275	180	125.286	4796	2	1.143	67.584	0.087	3.332	0.001	0.001	1.36
CHN	Asia	China	3	359	0	10	2021-01-14		3	2			2	4	2	3	2	3	0.12	NA	0.12	97448	173	137.714	4796	0	1.143	67.704	0.096	3.332	0	0.001	1.35
CHN	Asia	China	3	360	0	10	2021-01-15		3	2			2	4	2	3	2	3	0.117	NA	0.117	97616	168	150.571	4796	0	1	67.821	0.105	3.332	0	0.001	1.32
CHN	Asia	China	3	361	0	10	2021-01-16		3	2			2	4	2	3	2	3	0.11	NA	0.11	97775	159	155	4797	1	0.857	67.931	0.108	3.333	0.001	0.001	1.29
CHN	Asia	China	3	362	0	10	2021-01-17		3	2			2	4	2	3	2	3	0.114	NA	0.114	97939	164	159.286	4797	0	0.714	68.045	0.111	3.333	0	0	1.27
CHN	Asia	China	3	363	0	10	2021-01-18		3	2			2	4	2	3	2	3	0.156	NA	0.156	98164	225	177.714	4798	1	0.714	68.201	0.123	3.334	0.001	0	1.26
CHN	Asia	China	3	364	0	10	2021-01-19		3	2			2	4	2	3	2	3	0.11	NA	0.11	98323	159	175.429	4800	2	0.857	68.312	0.122	3.335	0.001	0.001	1.22
CHN	Asia	China	3	365	0	10	2021-01-20		3	2			2	4	2	3	2	3	0.154	NA	0.154	98544	221	181.286	4801	1	0.714	68.465	0.126	3.336	0.001	0	1.18
CHN	Asia	China	3	366	0	10	2021-01-21		3	2			2	4	2	3	2	3	0.168	NA	0.168	98786	242	191.143	4803	2	1	68.634	0.133	3.337	0.001	0.001	1.13
CHN	Asia	China	3	367	0	10	2021-01-22		3	2			2	4	2	3	2	3	0.069	NA	0.069	98886	100	181.429	4803	0	1	68.703	0.126	3.337	0	0.001	1.06
CHN	Asia	China	3	368	0	10	2021-01-23		3	2			2	4	2	3	2	3	0.112	NA	0.112	99047	161	181.714	4803	0	0.857	68.815	0.126	3.337	0	0.001	1.01
CHN	Asia	China	3	369	0	10	2021-01-24		3	2			2	4	2	3	2	3	0.139	NA	0.139	99247	200	186.857	4804	1	1	68.954	0.13	3.338	0.001	0.001	0.97
CHN	Asia	China	3	370	0	10	2021-01-25		3	2			2	4	2	3	2	3	0.108	NA	0.108	99402	155	176.857	4807	3	1.286	69.062	0.123	3.34	0.002	0.001	0.92
CHN	Asia	China	3	371	0	10	2021-01-26		3	2			2	4	2	3	2	3	0.097	NA	0.097	99541	139	174	4809	2	1.286	69.158	0.121	3.341	0.001	0.001	0.87
CHN	Asia	China	3	372	0	10	2021-01-27		3	2			2	4	2	3	2	3	0.079	NA	0.079	99655	114	158.714	4811	2	1.429	69.237	0.11	3.343	0.001	0.001	0.82
CHN	Asia	China	3	373	0	10	2021-01-28		3	2			2	4	2	3	2	3	0.063	NA	0.063	99746	91	137.143	4813	2	1.429	69.301	0.095	3.344	0.001	0.001	0.77
CHN	Asia	China	3	374	0	10	2021-01-29		3	2			2	4	2	3	2	3	0.071	NA	0.071	99848	102	137.429	4814	1	1.571	69.371	0.095	3.345	0.001	0.001	0.73
CHN	Asia	China	3	375	0	10	2021-01-30		3	2			2	4	2	3	2	3	0.083	NA	0.083	99968	120	131.571	4815	1	1.714	69.455	0.091	3.345	0.001	0.001	0.7
CHN	Asia	China	3	376	0	10	2021-01-31		3	2			2	4	2	3	2	3	0.066	NA	0.066	100063	95	116.571	4817	2	1.857	69.521	0.081	3.347	0.001	0.001	0.65
CHN	Asia	China	3	377	0	10	2021-02-01		3	2			2	4	2	3	2	3	0.044	NA	0.044	100127	64	103.571	4818	1	1.571	69.565	0.072	3.347	0.001	0.001	0.61
CHN	Asia	China	3	378	0	10	2021-02-02		3	2			2	4	2	3	2	3	0.035	NA	0.035	100177	50	90.857	4820	2	1.571	69.6	0.063	3.349	0.001	0.001	0.58
CHN	Asia	China	3	379	0	10	2021-02-03		3	2			2	4	2	3	2	3	0.034	NA	0.034	100226	49	81.571	4821	1	1.429	69.634	0.057	3.349	0.001	0.001	0.56
CHN	Asia	China	3	380	0	10	2021-02-04		3	2			2	4	2	3	2	3	0.029	NA	0.029	100268	42	74.571	4822	1	1.286	69.663	0.052	3.35	0.001	0.001	0.54
CHN	Asia	China	3	381	0	10	2021-02-05		3	2			2	4	2	3	2	3	0.035	NA	0.035	100318	50	67.143	4822	0	1.143	69.698	0.047	3.35	0	0.001	0.53
CHN	Asia	China	3	382	0	10	2021-02-06		3	2			2	4	2	3	2	3	0.021	NA	0.021	100348	30	54.286	4822	0	1	69.719	0.038	3.35	0	0.001	0.52
CHN	Asia	China	3	383	0	10	2021-02-07		3	2			2	4	2	3	2	3	0.028	NA	0.028	100389	41	46.571	4822	0	0.714	69.747	0.032	3.35	0	0	0.52
CHN	Asia	China	3	384	0	10	2021-02-08		3	2			2	4	2	3	2	3	0.032	NA	0.032	100435	46	44	4822	0	0.571	69.779	0.031	3.35	0	0	0.53
CHN	Asia	China	3	385	0	10	2021-02-09		3	2			2	4	2	3	2	3	0.028	NA	0.028	100475	40	42.571	4824	2	0.571	69.807	0.03	3.352	0.001	0	0.53
CHN	Asia	China	3	386	0	10	2021-02-10		3	2			2	4	2	3	2	3	0.013	NA	0.013	100494	19	38.286	4825	1	0.571	69.82	0.027	3.352	0.001	0	0.52
CHN	Asia	China	3	387	0	10	2021-02-11		3	2			2	4	2	3	2	3	0.023	NA	0.023	100527	33	37	4827	2	0.714	69.843	0.026	3.354	0.001	0	0.53
CHN	Asia	China	3	388	0	10	2021-02-12		3	2			2	4	2	3	2	3	0.022	NA	0.022	100559	32	34.429	4828	1	0.857	69.865	0.024	3.354	0.001	0.001	0.53
CHN	Asia	China	3	389	0	10	2021-02-13		3	2			2	4	2	3	2	3	0.013	NA	0.013	100578	19	32.857	4829	1	1	69.879	0.023	3.355	0.001	0.001	0.53
CHN	Asia	China	3	390	0	10	2021-02-14		3	2			2	4	2	3	2	3	0.015	NA	0.015	100599	21	30	4829	0	1	69.893	0.021	3.355	0	0.001	0.54
CHN	Asia	China	3	391	0	10	2021-02-15		3	2			2	4	2	3	2	3	0.017	NA	0.017	100624	25	27	4829	0	1	69.911	0.019	3.355	0	0.001	0.57
CHN	Asia	China	3	392	0	10	2021-02-16		3	2			2	4	2	3	2	3	0.01	NA	0.01	100639	15	23.429	4831	2	1	69.921	0.016	3.356	0.001	0.001	0.59
CHN	Asia	China	3	393	0	10	2021-02-17		3	2			2	4	2	3	2	3	0.019	NA	0.019	100666	27	24.571	4833	2	1.143	69.94	0.017	3.358	0.001	0.001	0.63
CHN	Asia	China	3	394	0	10	2021-02-18		3	2			2	4	2	3	2	3	0.013	NA	0.013	100684	18	22.429	4833	0	0.857	69.952	0.016	3.358	0	0.001	0.66
CHN	Asia	China	3	395	0	10	2021-02-19		3	2			2	4	2	3	2	3	0.015	NA	0.015	100705	21	20.857	4833	0	0.714	69.967	0.014	3.358	0	0	0.69
CHN	Asia	China	3	396	0	10	2021-02-20		3	2			2	4	2	3	2	3	0.015	NA	0.015	100727	22	21.286	4833	0	0.571	69.982	0.015	3.358	0	0	0.73
CHN	Asia	China	3	397	0	10	2021-02-21		3	2			2	4	2	3	2	3	0.022	NA	0.022	100758	31	22.714	4833	0	0.571	70.004	0.016	3.358	0	0	0.78
CHN	Asia	China	3	398	0	10	2021-02-22		3	2			2	4	1	1	1	3	0.018	NA	0.018	100784	26	22.857	4833	0	0.571	70.022	0.016	3.358	0	0	0.82
CHN	Asia	China	3	399	0	10	2021-02-23		3	2			2	4	1	1	1	3	0.017	NA	0.017	100808	24	24.143	4833	0	0.286	70.038	0.017	3.358	0	0	0.85
CHN	Asia	China	3	400	0	10	2021-02-24		3	2			2	4	1	1	1	3	0.017	NA	0.017	100832	24	23.714	4834	1	0.143	70.055	0.016	3.359	0.001	0	0.88
CHN	Asia	China	3	401	0	10	2021-02-25		3	2			2	4	1	1	1	3	0.013	NA	0.013	100851	19	23.857	4834	0	0.143	70.068	0.017	3.359	0	0	0.91
CHN	Asia	China	3	402	0	10	2021-02-26		3	2			2	4	1	1	1	3	0.024	NA	0.024	100885	34	25.714	4834	0	0.143	70.092	0.018	3.359	0	0	0.95
CHN	Asia	China	3	403	0	10	2021-02-27		3	2			2	4	1	1	1	3	0.027	NA	0.027	100924	39	28.143	4834	0	0.143	70.119	0.02	3.359	0	0	0.98
CHN	Asia	China	3	404	0	10	2021-02-28		3	2			2	4	1	1	1	3	0.028	NA	0.028	100965	41	29.571	4835	1	0.286	70.148	0.021	3.359	0.001	0	0.97
CHN	Asia	China	3	405	0	10	2021-03-01		1	2			2	4	1	1	1	3	0.017	NA	0.017	100990	25	29.429	4836	1	0.429	70.165	0.02	3.36	0.001	0	0.95
CHN	Asia	China	3	406	0	10	2021-03-02		1	2			2	4	1	1	1	3	0.016	NA	0.016	101013	23	29.286	4836	0	0.429	70.181	0.02	3.36	0	0	0.94
CHN	Asia	China	3	407	0	10	2021-03-03		1	2			2	4	1	1	1	3	0.017	NA	0.017	101037	24	29.286	4836	0	0.286	70.198	0.02	3.36	0	0	0.93
CHN	Asia	China	3	408	0	10	2021-03-04		1	2			2	4	1	1	1	3	0.013	NA	0.013	101055	18	29.143	4837	1	0.429	70.21	0.02	3.361	0.001	0	0.92
CHN	Asia	China	3	409	0	10	2021-03-05		1	2			2	4	1	1	1	3	0.015	NA	0.015	101076	21	27.286	4837	0	0.429	70.225	0.019	3.361	0	0	0.92
CHN	Asia	China	3	410	0	10	2021-03-06		1	2			2	4	1	1	1	3	0.015	NA	0.015	101097	21	24.714	4838	1	0.571	70.239	0.017	3.361	0.001	0	0.95
CHN	Asia	China	3	411	0	10	2021-03-07		1	2			2	4	1	1	1	3	0.024	NA	0.024	101132	35	23.857	4838	0	0.429	70.264	0.017	3.361	0	0	0.99
CHN	Asia	China	3	412	0	10	2021-03-08		1	2			2	4	1	1	1	3	0.012	NA	0.012	101149	17	22.714	4838	0	0.286	70.275	0.016	3.361	0	0	1.01
CHN	Asia	China	3	413	0	10	2021-03-09		1	2			2	4	1	1	1	3	0.018	NA	0.018	101175	26	23.143	4838	0	0.286	70.293	0.016	3.361	0	0	1.06
CHN	Asia	China	3	414	0	10	2021-03-10		1	2			2	4	1	1	1	3	0.013	NA	0.013	101194	19	22.429	4839	1	0.429	70.307	0.016	3.362	0.001	0	1.1
CHN	Asia	China	3	415	0	10	2021-03-11		1	2			2	4	1	1	1	3	0.022	NA	0.022	101225	31	24.286	4839	0	0.286	70.328	0.017	3.362	0	0	1.16
CHN	Asia	China	3	416	0	10	2021-03-12		1	2			2	4	1	1	1	3	0.047	NA	0.047	101292	67	30.857	4839	0	0.286	70.375	0.021	3.362	0	0	1.21
CHN	Asia	China	3	417	0	10	2021-03-13		1	2			2	4	1	1	1	3	0.04	NA	0.04	101349	57	36	4839	0	0.143	70.414	0.025	3.362	0	0	1.17
CHN	Asia	China	3	418	0	10	2021-03-14		1	2			2	4	1	1	1	3	0.02	NA	0.02	101378	29	35.143	4839	0	0.143	70.434	0.024	3.362	0	0	1.09
CHN	Asia	China	3	419	0	10	2021-03-15		1	1			1	4	1	1	1	3	0.03	NA	0.03	101421	43	38.857	4839	0	0.143	70.464	0.027	3.362	0	0	1.03
CHN	Asia	China	3	420	0	10	2021-03-16		1	1			1	4	1	1	1	3	0.015	NA	0.015	101443	22	38.286	4839	0	0.143	70.48	0.027	3.362	0	0	0.95
CHN	Asia	China	3	421	0	10	2021-03-17		1	1			1	4	1	1	1	3	0.012	NA	0.012	101460	17	38	4839	0	0	70.491	0.026	3.362	0	0	0.89
CHN	Asia	China	3	422	0	10	2021-03-18		1	1			1	4	1	1	1	3	0.015	NA	0.015	101481	21	36.571	4839	0	0	70.506	0.025	3.362	0	0	0.85
CHN	Asia	China	3	423	0	10	2021-03-19		1	1			1	4	1	1	1	3	0.012	NA	0.012	101498	17	29.429	4839	0	0	70.518	0.02	3.362	0	0	0.82
CHN	Asia	China	3	424	0	10	2021-03-20		1	1			1	4	1	1	1	3	0.014	NA	0.014	101518	20	24.143	4839	0	0	70.532	0.017	3.362	0	0	0.82
CHN	Asia	China	3	425	0	10	2021-03-21		1	1			1	4	1	1	1	3	0.01	NA	0.01	101533	15	22.143	4839	0	0	70.542	0.015	3.362	0	0	0.83
CHN	Asia	China	3	426	0	10	2021-03-22		1	1			1	4	1	1	1	3	0.019	NA	0.019	101560	27	19.857	4839	0	0	70.561	0.014	3.362	0	0	0.85
CHN	Asia	China	3	427	0	10	2021-03-23		1	1			1	4	1	1	1	3	0.015	NA	0.015	101582	22	19.857	4840	1	0.143	70.576	0.014	3.363	0.001	0	0.87
CHN	Asia	China	3	428	0	10	2021-03-24		1	1			1	4	1	1	1	3	0.015	NA	0.015	101603	21	20.429	4840	0	0.143	70.591	0.014	3.363	0	0	0.88
CHN	Asia	China	3	429	0	10	2021-03-25		1	1			1	4	1	1	1	3	0.014	NA	0.014	101623	20	20.286	4840	0	0.143	70.605	0.014	3.363	0	0	0.88
CHN	Asia	China	3	430	0	10	2021-03-26		1	1			1	4	1	1	1	3	0.016	NA	0.016	101646	23	21.143	4841	1	0.286	70.621	0.015	3.363	0.001	0	0.87
CHN	Asia	China	3	431	0	10	2021-03-27		1	1			1	4	1	1	1	3	0.012	NA	0.012	101663	17	20.714	4841	0	0.286	70.632	0.014	3.363	0	0	0.89
CHN	Asia	China	3	432	0	10	2021-03-28		1	1			1	4	1	1	1	3	0.009	NA	0.009	101676	13	20.429	4841	0	0.286	70.642	0.014	3.363	0	0	0.9
CHN	Asia	China	3	433	0	10	2021-03-29		1	1			1	1	1	1	1	3	0.011	NA	0.011	101692	16	18.857	4841	0	0.286	70.653	0.013	3.363	0	0	0.95
CHN	Asia	China	3	434	0	10	2021-03-30		1	1			1	1	1	1	1	3	0.013	NA	0.013	101710	18	18.286	4841	0	0.143	70.665	0.013	3.363	0	0	1
CHN	Asia	China	3	435	0	10	2021-03-31		3	1			1	1	1	1	1	3	0.015	NA	0.015	101732	22	18.429	4841	0	0.143	70.68	0.013	3.363	0	0	1.07
CHN	Asia	China	3	436	0	10	2021-04-01		3	1			1	1	1	1	1	3	0.015	NA	0.015	101754	22	18.714	4841	0	0.143	70.696	0.013	3.363	0	0	1.12
CHN	Asia	China	3	437	0	10	2021-04-02		3	1			1	1	1	1	1	3	0.031	NA	0.031	101799	45	21.857	4841	0	0	70.727	0.015	3.363	0	0	1.17
CHN	Asia	China	3	438	0	10	2021-04-03		3	1			1	1	1	1	1	3	0.015	NA	0.015	101821	22	22.571	4841	0	0	70.742	0.016	3.363	0	0	1.17
CHN	Asia	China	3	439	0	10	2021-04-04		3	1			1	1	1	1	1	3	0.028	NA	0.028	101861	40	26.429	4841	0	0	70.77	0.018	3.363	0	0	1.18
CHN	Asia	China	3	440	0	10	2021-04-05		3	2			2	4	2	3	2	3	0.028	NA	0.028	101901	40	29.857	4841	0	0	70.798	0.021	3.363	0	0	1.16
CHN	Asia	China	3	441	0	10	2021-04-06		3	2			2	4	2	3	2	3	0.013	NA	0.013	101920	19	30	4841	0	0	70.811	0.021	3.363	0	0	1.11
CHN	Asia	China	3	442	0	10	2021-04-07		3	2			2	4	2	3	2	3	0.023	NA	0.023	101953	33	31.571	4841	0	0	70.834	0.022	3.363	0	0	1.09
CHN	Asia	China	3	443	0	10	2021-04-08		3	2			2	4	2	3	2	3	0.022	NA	0.022	101984	31	32.857	4841	0	0	70.855	0.023	3.363	0	0	1.05
CHN	Asia	China	3	444	0	10	2021-04-09		3	2			2	4	2	3	2	3	0.019	NA	0.019	102012	28	30.429	4843	2	0.286	70.875	0.021	3.365	0.001	0	1
CHN	Asia	China	3	445	0	10	2021-04-10		3	2			2	4	2	3	2	3	0.01	NA	0.01	102027	15	29.429	4843	0	0.286	70.885	0.02	3.365	0	0	0.97
CHN	Asia	China	3	446	0	10	2021-04-11		3	2			2	4	2	3	2	3	0.02	NA	0.02	102056	29	27.857	4843	0	0.286	70.906	0.019	3.365	0	0	0.97
CHN	Asia	China	3	447	0	10	2021-04-12		3	2			2	4	2	3	2	3	0.015	NA	0.015	102078	22	25.286	4843	0	0.286	70.921	0.018	3.365	0	0	0.97
CHN	Asia	China	3	448	0	10	2021-04-13		3	2			2	4	2	3	2	3	0.017	NA	0.017	102103	25	26.143	4844	1	0.429	70.938	0.018	3.365	0.001	0	0.97
CHN	Asia	China	3	449	0	10	2021-04-14		3	2			2	4	2	3	2	3	0.01	NA	0.01	102118	15	23.571	4845	1	0.571	70.949	0.016	3.366	0.001	0	0.96
CHN	Asia	China	3	450	0	10	2021-04-15		3	2			2	4	2	3	2	3	0.012	NA	0.012	102135	17	21.571	4845	0	0.571	70.96	0.015	3.366	0	0	0.98
CHN	Asia	China	3	451	0	10	2021-04-16		3	2			2	4	2	3	2	3	0.022	NA	0.022	102167	32	22.143	4845	0	0.286	70.983	0.015	3.366	0	0	1.01
CHN	Asia	China	3	452	0	10	2021-04-17		3	2			2	4	2	3	2	3	0.024	NA	0.024	102201	34	24.857	4845	0	0.286	71.006	0.017	3.366	0	0	1.03
CHN	Asia	China	3	453	0	10	2021-04-18		3	2			2	4	2	3	2	3	0.028	NA	0.028	102242	41	26.571	4845	0	0.286	71.035	0.018	3.366	0	0	1.02
CHN	Asia	China	3	454	0	10	2021-04-19		3	2			2	4	2	3	2	3	0.015	NA	0.015	102264	22	26.571	4845	0	0.286	71.05	0.018	3.366	0	0	0.99
CHN	Asia	China	3	455	0	10	2021-04-20		3	2			2	4	2	3	2	3	0.02	NA	0.02	102293	29	27.143	4845	0	0.143	71.07	0.019	3.366	0	0	0.96
CHN	Asia	China	3	456	0	10	2021-04-21		3	2			2	4	2	3	2	3	0.005	NA	0.005	102300	7	26	4845	0	0	71.075	0.018	3.366	0	0	0.91
CHN	Asia	China	3	457	0	10	2021-04-22		3	2			2	4	2	3	2	3	0.023	NA	0.023	102333	33	28.286	4845	0	0	71.098	0.02	3.366	0	0	0.9
CHN	Asia	China	3	458	0	10	2021-04-23		3	2			2	4	2	3	2	3	0.013	NA	0.013	102351	18	26.286	4845	0	0	71.11	0.018	3.366	0	0	0.87
CHN	Asia	China	3	459	0	10	2021-04-24		3	2			2	4	2	3	2	3	0.011	NA	0.011	102367	16	23.714	4845	0	0	71.122	0.016	3.366	0	0	0.86
CHN	Asia	China	3	460	0	10	2021-04-25		3	2			2	4	2	3	2	3	0.012	NA	0.012	102384	17	20.286	4845	0	0	71.133	0.014	3.366	0	0	0.86
CHN	Asia	China	3	461	0	10	2021-04-26		3	2			2	4	2	3	2	3	0.01	NA	0.01	102399	15	19.286	4845	0	0	71.144	0.013	3.366	0	0	0.88
CHN	Asia	China	3	462	0	10	2021-04-27		3	2			2	4	2	3	2	3	0.014	NA	0.014	102419	20	18	4845	0	0	71.158	0.013	3.366	0	0	0.91
CHN	Asia	China	3	463	0	10	2021-04-28		3	2			2	4	2	3	2	3	0.019	NA	0.019	102446	27	20.857	4845	0	0	71.176	0.014	3.366	0	0	0.93
CHN	Asia	China	3	464	0	10	2021-04-29		3	2			2	4	2	3	2	3	0.019	NA	0.019	102474	28	20.143	4845	0	0	71.196	0.014	3.366	0	0	0.91
CHN	Asia	China	3	465	0	10	2021-04-30		3	2			2	4	2	3	2	3	0.014	NA	0.014	102494	20	20.429	4845	0	0	71.21	0.014	3.366	0	0	0.88
CHN	Asia	China	3	466	0	10	2021-05-01		3	2			2	4	2	3	2	3	0.016	NA	0.016	102517	23	21.429	4846	1	0.143	71.226	0.015	3.367	0.001	0	0.85
CHN	Asia	China	3	467	0	10	2021-05-02		3	2			2	4	2	3	2	3	0.009	NA	0.009	102530	13	20.857	4846	0	0.143	71.235	0.014	3.367	0	0	0.82
CHN	Asia	China	3	468	0	10	2021-05-03		3	2			2	4	2	3	2	3	0.013	NA	0.013	102549	19	21.429	4846	0	0.143	71.248	0.015	3.367	0	0	0.8
CHN	Asia	China	3	469	0	10	2021-05-04		3	2			2	4	1	1	1	3	0.008	NA	0.008	102560	11	20.143	4846	0	0.143	71.256	0.014	3.367	0	0	0.77
CHN	Asia	China	3	470	0	10	2021-05-05		3	2			2	4	1	1	1	3	0.008	NA	0.008	102571	11	17.857	4846	0	0.143	71.263	0.012	3.367	0	0	0.76
CHN	Asia	China	3	471	0	10	2021-05-06		2	2			2	4	1	1	1	3	0.01	NA	0.01	102586	15	16	4846	0	0.143	71.274	0.011	3.367	0	0	0.76
CHN	Asia	China	3	472	0	10	2021-05-07		2	2			2	4	1	1	1	3	0.007	NA	0.007	102596	10	14.571	4846	0	0.143	71.281	0.01	3.367	0	0	0.75
CHN	Asia	China	3	473	0	10	2021-05-08		2	2			2	4	1	1	1	3	0.012	NA	0.012	102613	17	13.714	4846	0	0	71.293	0.01	3.367	0	0	0.76
CHN	Asia	China	3	474	0	10	2021-05-09		2	2			2	4	1	1	1	3	0.008	NA	0.008	102625	12	13.571	4846	0	0	71.301	0.009	3.367	0	0	0.76
CHN	Asia	China	3	475	0	10	2021-05-10		2	2			2	4	1	1	1	3	0.013	NA	0.013	102643	18	13.429	4846	0	0	71.313	0.009	3.367	0	0
ISR	Asia	Israel	4	1	0	1600	2020-02-20		0	0	0	0	0	0	0	0	0	3	NA	NA	NA																					29	29	0.003	0.003
ISR	Asia	Israel	4	2	0	1600	2020-02-21		0	0	0	0	0	0	0	0	0	3	0.116	0.116	NA	1	1					0.116														28	57	0.007	0.003
ISR	Asia	Israel	4	3	0	1600	2020-02-22		0	0	0	0	0	0	0	0	0	3	0	0	NA	1	0					0.116														13	70	0.008	0.002
ISR	Asia	Israel	4	4	0	1600	2020-02-23		0	0	0	0	0	0	0	0	0	3	0	0	NA	1	0					0.116														56	126	0.015	0.006
ISR	Asia	Israel	4	5	0	1600	2020-02-24		0	0	0	0	0	0	0	0	0	3	0	0	NA	1	0					0.116														75	201	0.023	0.009
ISR	Asia	Israel	4	6	0	1600	2020-02-25		0	0	0	0	0	0	0	0	0	3	0	0	NA	1	0					0.116														108	309	0.036	0.012
ISR	Asia	Israel	4	7	0	1600	2020-02-26		0	0	0	0	0	0	0	0	0	3	0.116	0.116	NA	2	1	0.286			0	0.231	0.033			0										108	417	0.048	0.012
ISR	Asia	Israel	4	8	0	1600	2020-02-27		0	0	0	0	0	0	0	0	0	3	0.116	0.116	NA	3	1	0.429			0	0.347	0.05			0										171	588	0.068	0.02	80	0.009	0.005	186.5
ISR	Asia	Israel	4	9	0	1600	2020-02-28		0	0	0	0	0	0	0	0	0	3	0.347	0.347	NA	6	3	0.714			0	0.693	0.083			0										118	706	0.082	0.014	93	0.011	0.008	130.3
ISR	Asia	Israel	4	10	0	1600	2020-02-29		0	0	0	0	0	0	0	0	0	3	0	0	NA	6	0	0.714			0	0.693	0.083			0										158	864	0.1	0.018	113	0.013	0.006	158.3
ISR	Asia	Israel	4	11	0	1600	2020-03-01		0	0	0	0	0	0	0	0	0	3	0.116	0.116	NA	7	1	0.857			0	0.809	0.099			0										187	1051	0.121	0.022	132	0.015	0.006	154
ISR	Asia	Israel	4	12	0	1600	2020-03-02		0	0	0	0	0	0	0	0	0	3	0.578	0.578	NA	12	5	1.571			0	1.386	0.182			0				10	1.155					171	1222	0.141	0.02	146	0.017	0.011	92.9
ISR	Asia	Israel	4	13	0	1600	2020-03-03		0	0	0	0	0	0	0	0	0	3	0.347	0.347	NA	15	3	2			0	1.733	0.231			0				10	1.155					235	1457	0.168	0.027	164	0.019	0.012	82
ISR	Asia	Israel	4	14	0	1600	2020-03-04		0	0	0	0	2	1	0	0	0	3	0	0	NA	15	0	1.857			0	1.733	0.215			0				12	1.386					129	1586	0.183	0.015	167	0.019	0.011	89.9
ISR	Asia	Israel	4	15	0	1600	2020-03-05		0	0	0	0	2	1	0	0	0	3	0.693	0.693	NA	21	6	2.571			0	2.426	0.297			0				13	1.502					173	1759	0.203	0.02	167	0.019	0.015	65
ISR	Asia	Israel	4	16	0	1600	2020-03-06		0	0	0	0	2	1	0	0	0	3	1.849	1.849	NA	37	16	4.429			0	4.275	0.512			0				16	1.849					274	2033	0.235	0.032	190	0.022	0.023	42.9
ISR	Asia	Israel	4	17	0	1600	2020-03-07		0	0	0	0	2	1	0	0	0	3	1.155	1.155	NA	47	10	5.857			0	5.43	0.677			0				19	2.195					336	2369	0.274	0.039	215	0.025	0.027	36.7
ISR	Asia	Israel	4	18	0	1600	2020-03-08		0	0	0	0	2	1	0	0	0	3	1.04	1.04	NA	56	9	7			0	6.47	0.809			0				26	3.004	5	0.578	22	2.542	421	2790	0.322	0.049	248	0.029	0.028	35.4
ISR	Asia	Israel	4	19	0	1600	2020-03-09		0	0	0	0	2	1	0	0	0	3	0.462	0.462	NA	60	4	6.857			0	6.932	0.792			0				40	4.621					518	3308	0.382	0.06	298	0.034	0.023	43.5
ISR	Asia	Israel	4	20	0	1600	2020-03-10		0	0	0	0	2	1	0	0	0	3	3.235	3.235	NA	88	28	10.429			0	10.167	1.205			0				61	7.048					520	3828	0.442	0.06	339	0.039	0.031	32.5
ISR	Asia	Israel	4	21	0	1600	2020-03-11		0	0	0	0	2	1	0	0	0	3	3.235	3.235	NA	60	-28	6.429			0	6.932	0.743			0				84	9.705					401	4229	0.489	0.046	378	0.044	0.017	58.8
ISR	Asia	Israel	4	22	0	1600	2020-03-12		0	0	0	0	2	3	0	0	0	4	2.426	2.426	NA	81	21	8.571			0	9.358	0.99			0				107	12.362					607	4836	0.559	0.07	440	0.051	0.019	51.3
ISR	Asia	Israel	4	23	0	1600	2020-03-13		3	0	0	0	2	3	0	0	0	4	3.582	3.582	NA	112	31	10.714			0	12.94	1.238			0				127	14.673					694	5530	0.639	0.08	500	0.058	0.021	46.7
ISR	Asia	Israel	4	24	0	1600	2020-03-14		3	0	0	0	2	3	0	0	0	4	3.004	3.004	NA	138	26	13			0	15.944	1.502			0	2.63			167	19.294					614	6144	0.71	0.071	539	0.062	0.024	41.5
ISR	Asia	Israel	4	25	0	1600	2020-03-15		3	2	1	0	2	4	0	0	0	4	4.506	4.506	NA	177	39	17.286			0	20.449	1.997			0	2.65			206	23.8	6	0.693	188	21.72	1183	7327	0.847	0.137	648	0.075	0.027	37.5
ISR	Asia	Israel	4	26	0	1600	2020-03-16		3	2	1	0	2	4	1	0	0	4	8.549	8.549	NA	251	74	27.286			0	28.999	3.152			0	2.69			225	25.995					1344	8671	1.002	0.155	766	0.088	0.036	28.1
ISR	Asia	Israel	4	27	0	1600	2020-03-17		3	2	1	1	2	4	1	1	1	4	5.083	5.083	NA	295	44	29.571			0	34.082	3.416			0	2.67			260	30.039					1646	10317	1.192	0.19	927	0.107	0.032	31.3
ISR	Asia	Israel	4	28	0	1600	2020-03-18		3	2	1	1	2	4	1	1	1	4	8.781	8.781	NA	371	76	44.429			0	42.863	5.133			0	2.67			313	36.162					2106	12423	1.435	0.243	1171	0.135	0.038	26.4
ISR	Asia	Israel	4	29	0	1600	2020-03-19		3	2	1	1	2	4	1	1	1	4	1.733	1.733	NA	386	15	43.571			0	44.596	5.034			0	2.77			301	34.775					2076	14499	1.675	0.24	1380	0.159	0.032	31.7
ISR	Asia	Israel	4	30	0	1600	2020-03-20		3	2	1	1	2	4	1	2	1	4	27.959	27.959	NA	628	242	73.714	1	1	0.143	72.555	8.516	0.116	0.116	0.017	2.94			293	33.851					2317	16816	1.943	0.268	1612	0.186	0.046	21.9
ISR	Asia	Israel	4	31	0	1600	2020-03-21		3	2	1	1	2	4	1	2	1	4	24.84	24.84	NA	843	215	100.714	1	0	0.143	97.394	11.636	0.116	0	0.017	2.93			284	32.811					2108	18924	2.186	0.244	1826	0.211	0.055	18.1
ISR	Asia	Israel	4	32	0	1600	2020-03-22		3	2	1	1	2	4	1	2	1	4	27.381	27.381	NA	1080	237	129	1	0	0.143	124.776	14.904	0.116	0	0.017	2.87			333	38.472	30	3.466	274	31.656	3226	22150	2.559	0.373	2118	0.245	0.061	16.4
ISR	Asia	Israel	4	33	0	1600	2020-03-23		3	2	1	1	2	4	1	2	1	4	19.525	19.525	NA	1249	169	142.571	1	0	0.143	144.301	16.472	0.116	0	0.017	2.8			363	41.938					3523	25673	2.966	0.407	2429	0.281	0.059	17
ISR	Asia	Israel	4	34	0	1600	2020-03-24		3	2	1	1	2	4	1	2	1	4	11.784	11.784	NA	1351	102	150.857	4	3	0.571	156.085	17.429	0.462	0.347	0.066	2.8			408	47.137					4667	30340	3.505	0.539	2860	0.33	0.053	19
ISR	Asia	Israel	4	35	0	1600	2020-03-25		3	2	1	1	2	4	1	2	1	4	129.05	129.05	NA	2468	1117	299.571	5	1	0.714	285.135	34.61	0.578	0.116	0.083	2.85			428	49.448					5925	36265	4.19	0.685	3406	0.394	0.088	11.4
ISR	Asia	Israel	4	36	0	1600	2020-03-26		3	2	1	1	2	4	1	2	1	4	60.077	60.077	NA	2988	520	371.714	10	5	1.429	345.212	42.945	1.155	0.578	0.165	2.61			484	55.918					6457	42722	4.936	0.746	4032	0.466	0.092	10.8
ISR	Asia	Israel	4	37	0	1600	2020-03-27		3	2	1	1	2	4	1	2	1	4	50.026	50.026	NA	3421	433	399	12	2	1.571	395.238	46.098	1.386	0.231	0.182	2.35			533	61.579					5739	48461	5.599	0.663	4521	0.522	0.088	11.3
ISR	Asia	Israel	4	38	0	1600	2020-03-28		3	2	1	1	2	4	1	2	1	4	55.456	55.456	NA	3901	480	436.857	13	1	1.714	450.694	50.471	1.502	0.116	0.198	2.17			528	61.001					5739	54200	6.262	0.663	5039	0.582	0.087	11.5
ISR	Asia	Israel	4	39	0	1600	2020-03-29		3	2	1	1	2	4	1	2	1	4	61.464	61.464	NA	4433	532	479	16	3	2.143	512.157	55.34	1.849	0.347	0.248	2.02			557	64.352	61	7.048	532	61.464	7566	61766	7.136	0.874	5659	0.654	0.085	11.8
ISR	Asia	Israel	4	40	0	1600	2020-03-30		3	2	1	1	2	4	1	2	1	4	63.081	63.081	NA	4979	546	532.857	17	1	2.286	575.238	61.563	1.964	0.116	0.264	1.88			634	73.248					7100	68866	7.956	0.82	6170	0.713	0.086	11.6
ISR	Asia	Israel	4	41	0	1600	2020-03-31		3	2	1	1	2	4	1	2	1	4	85.263	85.263	NA	5717	738	623.714	21	4	2.429	660.502	72.06	2.426	0.462	0.281	1.75			684	79.025					7988	76854	8.879	0.923	6645	0.768	0.094	10.7
ISR	Asia	Israel	4	42	0	1600	2020-04-01		3	3	1	1	2	4	1	2	1	4	80.411	80.411	NA	6413	696	563.571	29	8	3.429	740.913	65.111	3.35	0.924	0.396	1.59			773	89.307					9008	85862	9.92	1.041	7085	0.819	0.08	12.6
ISR	Asia	Israel	4	43	0	1600	2020-04-02		3	3	1	1	2	4	1	2	1	4	83.068	83.068	NA	7132	719	592	38	9	4	823.981	68.395	4.39	1.04	0.462	1.5			818	94.506					10226	96088	11.101	1.181	7624	0.881	0.078	12.9
ISR	Asia	Israel	4	44	0	1600	2020-04-03		3	3	1	1	2	4	1	2	2	4	68.973	68.973	NA	7729	597	615.429	43	5	4.429	892.954	71.102	4.968	0.578	0.512	1.37			815	94.159					10330	106418	12.295	1.193	8280	0.957	0.074	13.5
ISR	Asia	Israel	4	45	0	1600	2020-04-04		3	3	1	1	2	4	1	2	2	4	49.448	49.448	NA	8157	428	608	49	6	5.143	942.402	70.244	5.661	0.693	0.594	1.28			790	91.271					6355	112773	13.029	0.734	8368	0.967	0.073	13.8
ISR	Asia	Israel	4	46	0	1600	2020-04-05		3	3	1	1	2	4	1	2	2	4	67.356	67.356	NA	8740	583	615.286	56	7	5.714	1009.76	71.086	6.47	0.809	0.66	1.21			826	95.43	108	12.478	763	88.152	9394	122167	14.114	1.085	8629	0.997	0.071	14
ISR	Asia	Israel	4	47	0	1600	2020-04-06		3	3	1	1	2	4	1	2	2	4	52.105	52.105	NA	9191	451	601.714	64	8	6.714	1061.86	69.518	7.394	0.924	0.776	1.12			809	93.466					7498	129665	14.981	0.866	8686	1.004	0.069	14.4
ISR	Asia	Israel	4	48	0	1600	2020-04-07		3	3	1	1	2	4	1	2	2	4	43.556	43.556	NA	9568	377	550.143	72	8	7.286	1105.42	63.56	8.318	0.924	0.842	1.04			750	86.65					6967	136632	15.785	0.805	8540	0.987	0.064	15.5
ISR	Asia	Israel	4	49	0	1600	2020-04-08		3	3	1	1	2	4	1	3	2	4	39.05	39.05	NA	9906	338	499	80	8	7.286	1144.47	57.651	9.243	0.924	0.842	0.97			694	80.18					5879	142511	16.465	0.679	8093	0.935	0.062	16.2
ISR	Asia	Israel	4	50	0	1600	2020-04-09		3	3	1	1	2	4	1	3	2	4	39.628	39.628	NA	10249	343	445.286	89	9	7.286	1184.1	51.445	10.282	1.04	0.842	0.95			669	77.292					5748	148259	17.129	0.664	7453	0.861	0.06	16.7
ISR	Asia	Israel	4	51	0	1600	2020-04-10		3	3	1	1	2	4	1	3	2	4	41.361	41.361	NA	10607	358	411.143	97	8	7.714	1225.46	47.501	11.207	0.924	0.891	0.94			674	77.869					7347	155606	17.978	0.849	7027	0.812	0.059	17.1
ISR	Asia	Israel	4	52	0	1600	2020-04-11		3	3	1	1	2	4	1	3	2	4	39.859	39.859	NA	10952	345	399.286	103	6	7.714	1265.32	46.131	11.9	0.693	0.891	0.94			627	72.439					6702	162308	18.752	0.774	7076	0.818	0.056	17.7
ISR	Asia	Israel	4	53	0	1600	2020-04-12		3	3	1	1	2	4	1	3	2	4	63.774	63.774	NA	11504	552	394.857	109	6	7.571	1329.09	45.619	12.593	0.693	0.875	0.94			670	77.407	140	16.175	472	54.532	10598	172906	19.976	1.224	7248	0.837	0.054	18.4
ISR	Asia	Israel	4	54	0	1600	2020-04-13		3	3	1	1	2	4	1	3	2	4	50.603	50.603	NA	11942	438	393	118	9	7.714	1379.69	45.404	13.633	1.04	0.891	0.91			697	80.526					10950	183856	21.241	1.265	7742	0.894	0.051	19.7
ISR	Asia	Israel	4	55	0	1600	2020-04-14		3	3	1	1	2	4	1	3	2	4	46.098	46.098	NA	12341	399	396.143	126	8	7.714	1425.79	45.768	14.557	0.924	0.891	0.87			685	79.14					12678	196534	22.706	1.465	8557	0.989	0.046	21.6
ISR	Asia	Israel	4	56	0	1600	2020-04-15		3	3	1	1	2	4	1	3	2	4	35.931	35.931	NA	12652	311	392.286	139	13	8.429	1461.72	45.322	16.059	1.502	0.974	0.82			693	80.064					9450	205984	23.798	1.092	9068	1.048	0.043	23.1
ISR	Asia	Israel	4	57	0	1600	2020-04-16		3	3	1	1	2	4	1	3	2	4	34.198	34.198	NA	12948	296	385.571	146	7	8.143	1495.92	44.546	16.868	0.809	0.941	0.8			704	81.335					12788	218772	25.275	1.477	10073	1.164	0.038	26.1
ISR	Asia	Israel	4	58	0	1600	2020-04-17		3	3	1	1	2	4	1	3	2	4	34.429	34.429	NA	13246	298	377	155	9	8.286	1530.35	43.556	17.908	1.04	0.957	0.79			669	77.292					11594	230366	26.615	1.339	10680	1.234	0.035	28.3
ISR	Asia	Israel	4	59	0	1600	2020-04-18		3	3	1	1	2	4	1	3	2	4	33.62	33.62	NA	13537	291	369.286	166	11	9	1563.97	42.665	19.178	1.271	1.04	0.79			640	73.941					10606	240972	27.84	1.225	11238	1.298	0.033	30.4
ISR	Asia	Israel	4	60	0	1600	2020-04-19		3	3	1	1	2	4	1	2	2	4	31.887	31.887	NA	13813	276	329.857	174	8	9.286	1595.86	38.109	20.103	0.924	1.073	0.77			626	72.324	136	15.712	410	47.369	11479	252451	29.166	1.326	11364	1.313	0.029	34.5
ISR	Asia	Israel	4	61	0	1600	2020-04-20		3	3	1	1	2	4	1	2	2	4	34.544	34.544	NA	14112	299	310	180	6	8.857	1630.4	35.815	20.796	0.693	1.023	0.75			603	69.666					15365	267816	30.942	1.775	11994	1.386	0.026	38.7
ISR	Asia	Israel	4	62	0	1600	2020-04-21		3	3	1	1	2	4	1	2	2	4	32.58	32.58	NA	14394	282	293.286	189	9	9	1662.98	33.884	21.836	1.04	1.04	0.72			551	63.659					13612	281428	32.514	1.573	12128	1.401	0.024	41.4
ISR	Asia	Israel	4	63	0	1600	2020-04-22		3	3	1	1	2	4	1	2	2	4	25.995	25.995	NA	14619	225	281	192	3	7.571	1688.98	32.465	22.182	0.347	0.875	0.69			527	60.886					13293	294721	34.05	1.536	12677	1.465	0.022	45.1
ISR	Asia	Israel	4	64	0	1600	2020-04-23		3	3	1	1	2	4	1	2	2	4	31.887	31.887	NA	14895	276	278.143	196	4	7.143	1720.86	32.135	22.644	0.462	0.825	0.67			497	57.42					14183	308904	35.689	1.639	12876	1.488	0.022	46.3
ISR	Asia	Israel	4	65	0	1600	2020-04-24		3	3	1	1	2	4	1	2	2	4	28.652	28.652	NA	15143	248	271	199	3	6.286	1749.52	31.309	22.991	0.347	0.726	0.65			469	54.185					12628	321532	37.148	1.459	13024	1.505	0.021	48.1
ISR	Asia	Israel	4	66	0	1600	2020-04-25		3	3	1	1	2	4	1	2	2	4	18.37	18.37	NA	15302	159	252.143	202	3	5.143	1767.88	29.131	23.338	0.347	0.594	0.62			442	51.066					9077	330609	38.196	1.049	12805	1.479	0.02	50.8
ISR	Asia	Israel	4	67	0	1600	2020-04-26		3	2	1	1	2	4	1	2	2	4	9.589	9.589	NA	15385	83	224.571	204	2	4.286	1777.47	25.945	23.569	0.231	0.495	0.59			438	50.603	66	7.625	210	24.262	8464	339073	39.174	0.978	12375	1.43	0.018	55.1
ISR	Asia	Israel	4	68	0	1600	2020-04-27		3	2	1	1	2	4	1	2	2	4	14.788	14.788	NA	15513	128	200.143	208	4	4	1792.26	23.123	24.031	0.462	0.462	0.56			415	47.946					11548	350621	40.508	1.334	11829	1.367	0.017	59.1
ISR	Asia	Israel	4	69	0	1600	2020-04-28		3	2	1	1	2	4	1	2	2	4	18.37	18.37	NA	15672	159	182.571	213	5	3.429	1810.63	21.093	24.609	0.578	0.396	0.54			395	45.636					10641	361262	41.738	1.229	11405	1.318	0.016	62.5
ISR	Asia	Israel	4	70	0	1600	2020-04-29		3	2	1	1	2	4	1	2	2	4	9.474	9.474	NA	15754	82	162.143	219	6	3.857	1820.11	18.733	25.302	0.693	0.446	0.51			383	44.249					8996	370258	42.777	1.039	10791	1.247	0.015	66.6
ISR	Asia	Israel	4	71	0	1600	2020-04-30		3	2	1	1	2	4	1	2	2	4	16.406	16.406	NA	15896	142	143	225	6	4.143	1836.51	16.521	25.995	0.693	0.479	0.49			378	43.671					9930	380188	43.924	1.147	10183	1.176	0.014	71.2
ISR	Asia	Israel	4	72	0	1600	2020-05-01		3	2	1	1	2	4	1	2	2	4	13.402	13.402	NA	16012	116	124.143	229	4	4.286	1849.91	14.343	26.457	0.462	0.495	0.48			346	39.974					11053	391241	45.201	1.277	9958	1.15	0.012	80.2
ISR	Asia	Israel	4	73	0	1600	2020-05-02		3	2	1	1	2	4	1	2	2	4	6.585	6.585	NA	16069	57	109.571	232	3	4.286	1856.5	12.659	26.804	0.347	0.495	0.46			338	39.05					5568	396809	45.845	0.643	9457	1.093	0.012	86.3
ISR	Asia	Israel	4	74	0	1600	2020-05-03		2	2	1	1	2	4	1	2	2	4	3.119	3.119	NA	16096	27	101.571	235	3	4.429	1859.62	11.735	27.15	0.347	0.512	0.44			327	37.779	34	3.928	138	15.944	8029	404838	46.772	0.928	9395	1.085	0.011	92.5
ISR	Asia	Israel	4	75	0	1600	2020-05-04		2	2	1	1	2	4	1	2	2	4	6.123	6.123	NA	16149	53	90.857	238	3	4.286	1865.74	10.497	27.497	0.347	0.495	0.42			309	35.7					9260	414098	47.842	1.07	9068	1.048	0.01	99.8
ISR	Asia	Israel	4	76	0	1600	2020-05-05		2	2	1	1	2	3	1	2	2	4	3.697	3.697	NA	16181	32	72.714	240	2	3.857	1869.44	8.401	27.728	0.231	0.446	0.41			272	31.425					8959	423057	48.877	1.035	8828	1.02	0.008	121.4
ISR	Asia	Israel	4	77	0	1600	2020-05-06		2	2	1	1	2	3	1	2	2	4	7.51	7.51	NA	16246	65	70.286	241	1	3.143	1876.95	8.12	27.843	0.116	0.363	0.41			268	30.963					9466	432523	49.971	1.094	8895	1.028	0.008	126.6
ISR	Asia	Israel	4	78	0	1600	2020-05-07		2	2	1	1	2	3	1	2	2	4	7.048	7.048	NA	16307	61	58.714	242	1	2.429	1883.99	6.783	27.959	0.116	0.281	0.41			256	29.576					10119	442642	51.14	1.169	8922	1.031	0.007	152
ISR	Asia	Israel	4	79	0	1600	2020-05-08		2	2	1	1	2	3	1	2	2	4	3.813	3.813	NA	16340	33	46.857	248	6	2.714	1887.81	5.414	28.652	0.693	0.314	0.41			244	28.19					8157	450799	52.082	0.942	8508	0.983	0.006	181.6
ISR	Asia	Israel	4	80	0	1600	2020-05-09		2	2	1	1	2	3	1	2	2	4	2.195	2.195	NA	16359	19	41.429	251	3	2.714	1890	4.786	28.999	0.347	0.314	0.43			248	28.652					3869	454668	52.529	0.447	8266	0.955	0.005	199.5
ISR	Asia	Israel	4	81	0	1600	2020-05-10		2	2	1	1	2	3	1	2	2	4	3.35	3.35	NA	16388	29	41.714	255	4	2.857	1893.35	4.819	29.461	0.462	0.33	0.43			246	28.421	20	2.311	92	10.629	4944	459612	53.1	0.571	7825	0.904	0.005	187.6
ISR	Asia	Israel	4	82	0	1600	2020-05-11		2	2	1	1	2	3	1	2	2	4	4.506	4.506	NA	16427	39	39.714	260	5	3.143	1897.86	4.588	30.039	0.578	0.363	0.43			230	26.573					9215	468827	54.165	1.065	7818	0.903	0.005	196.9
ISR	Asia	Israel	4	83	0	1600	2020-05-12		2	2	1	1	2	3	1	2	2	4	2.657	2.657	NA	16450	23	38.429	263	3	3.286	1900.52	4.44	30.385	0.347	0.38	0.43			220	25.417					7538	476365	55.036	0.871	7615	0.88	0.005	198.2
ISR	Asia	Israel	4	84	0	1600	2020-05-13		2	2	1	1	2	3	1	2	2	4	4.506	4.506	NA	16489	39	34.714	266	3	3.571	1905.02	4.011	30.732	0.347	0.413	0.44			204	23.569					8272	484637	55.992	0.956	7445	0.86	0.005	214.5
ISR	Asia	Israel	4	85	0	1600	2020-05-14		2	2	1	1	2	3	1	2	2	4	2.542	2.542	NA	16511	22	29.143	268	2	3.714	1907.56	3.367	30.963	0.231	0.429	0.44			199	22.991					8416	493053	56.964	0.972	7202	0.832	0.004	247.1
ISR	Asia	Israel	4	86	0	1600	2020-05-15		2	2	1	1	2	3	1	2	2	4	1.386	1.386	NA	16523	12	26.143	268	0	2.857	1908.95	3.02	30.963	0	0.33	0.46			190	21.951					5696	498749	57.622	0.658	6850	0.791	0.004	262
ISR	Asia	Israel	4	87	0	1600	2020-05-16		2	2	1	1	2	3	1	2	2	4	0.578	0.578	NA	16528	5	24.143	271	3	2.857	1909.53	2.789	31.309	0.347	0.33	0.51			184	21.258					1502	500251	57.795	0.174	6512	0.752	0.004	269.7
ISR	Asia	Israel	4	88	0	1600	2020-05-17		2	2	1	1	2	3	1	2	2	4	1.733	1.733	NA	16543	15	22.143	275	4	2.857	1911.26	2.558	31.772	0.462	0.33	0.55			187	21.605	13	1.502	50	5.777	4633	504884	58.331	0.535	6467	0.747	0.003	292.1
ISR	Asia	Israel	4	89	0	1600	2020-05-18		2	2	1	1	2	3	1	2	2	4	3.119	3.119	NA	16570	27	20.429	278	3	2.571	1914.38	2.36	32.118	0.347	0.297	0.59			173	19.987					7692	512576	59.219	0.889	6250	0.722	0.003	305.9
ISR	Asia	Israel	4	90	0	1600	2020-05-19		2	2	1	1	2	3	1	2	2	4	2.542	2.542	NA	16592	22	20.286	280	2	2.429	1916.92	2.344	32.349	0.231	0.281	0.62			167	19.294					7142	519718	60.045	0.825	6193	0.715	0.003	305.3
ISR	Asia	Israel	4	91	0	1600	2020-05-20		2	2	1	1	2	2	1	2	2	4	1.733	1.733	NA	16607	15	16.857	281	1	2.143	1918.65	1.948	32.465	0.116	0.248	0.67			160	18.485					5968	525686	60.734	0.69	5864	0.677	0.003	347.9
ISR	Asia	Israel	4	92	0	1600	2020-05-21		2	2	1	1	2	2	1	2	2	4	1.964	1.964	NA	16624	17	16.143	281	0	1.857	1920.62	1.865	32.465	0	0.215	0.73			152	17.561					6165	531851	61.446	0.712	5543	0.64	0.003	343.4
ISR	Asia	Israel	4	93	0	1600	2020-05-22		2	2	1	1	2	2	1	2	2	4	2.195	2.195	NA	16643	19	17.143	281	0	1.857	1922.82	1.981	32.465	0	0.215	0.82			144	16.637					4995	536846	62.023	0.577	5442	0.629	0.003	317.4
ISR	Asia	Israel	4	94	0	1600	2020-05-23		2	2	1	1	2	2	1	2	2	4	0.578	0.578	NA	16648	5	17.143	281	0	1.429	1923.39	1.981	32.465	0	0.165	0.93			144	16.637					718	537564	62.106	0.083	5330	0.616	0.003	310.9
ISR	Asia	Israel	4	95	0	1600	2020-05-24		2	2	1	1	2	2	1	2	2	4	1.502	1.502	NA	16661	13	16.857	282	1	1	1924.89	1.948	32.58	0.116	0.116	1.04			142	16.406	8	0.924	30	3.466	3808	541372	62.546	0.44	5213	0.602	0.003	309.2
ISR	Asia	Israel	4	96	0	1600	2020-05-25		2	2	1	1	2	2	1	2	2	4	2.542	2.542	NA	16683	22	16.143	284	2	0.857	1927.44	1.865	32.811	0.231	0.099	1.19			133	15.366					5333	546705	63.162	0.616	4876	0.563	0.003	302.1
ISR	Asia	Israel	4	97	0	1600	2020-05-26		2	2	1	1	2	2	1	2	2	4	5.777	5.777	NA	16733	50	20.143	284	0	0.571	1933.21	2.327	32.811	0	0.066	1.34			125	14.442					6819	553524	63.95	0.788	4829	0.558	0.004	239.7
ISR	Asia	Israel	4	98	0	1600	2020-05-27		2	2	1	1	2	2	1	2	2	4	4.621	4.621	NA	16773	40	23.714	286	2	0.714	1937.83	2.74	33.042	0.231	0.083	1.46			123	14.211					6728	560252	64.728	0.777	4938	0.571	0.005	208.2
ISR	Asia	Israel	4	99	0	1600	2020-05-28		2	2	1	1	2	2	1	2	2	4	8.896	8.896	NA	16850	77	32.286	287	1	0.857	1946.73	3.73	33.158	0.116	0.099	1.59			123	14.211					5353	565605	65.346	0.618	4822	0.557	0.007	149.4
ISR	Asia	Israel	4	100	0	1600	2020-05-29		2	2	1	1	2	2	1	2	2	4	13.055	13.055	NA	16963	113	45.714	287	0	0.857	1959.79	5.282	33.158	0	0.099	1.66			120	13.864					1863	567468	65.561	0.215	4375	0.505	0.01	95.7
ISR	Asia	Israel	4	101	0	1600	2020-05-30		2	2	1	1	2	2	1	2	2	4	3.35	3.35	NA	16992	29	49.143	287	0	0.857	1963.14	5.678	33.158	0	0.099	1.66			126	14.557					1059	568527	65.684	0.122	4423	0.511	0.011	90
ISR	Asia	Israel	4	102	0	1600	2020-05-31		2	2	1	1	2	2	1	2	2	4	10.051	10.051	NA	17079	87	59.714	287	0	0.714	1973.19	6.899	33.158	0	0.083	1.68			129	14.904	15	1.733	38	4.39	5640	574167	66.335	0.652	4685	0.541	0.013	78.5
ISR	Asia	Israel	4	103	0	1600	2020-06-01		2	2	1	1	2	2	1	2	2	4	11.553	11.553	NA	17179	100	70.857	290	3	0.857	1984.74	8.186	33.505	0.347	0.099	1.68			128	14.788					8155	582322	67.277	0.942	5088	0.588	0.014	71.8
ISR	Asia	Israel	4	104	0	1600	2020-06-02		2	2	1	1	2	2	1	2	2	4	13.979	13.979	NA	17300	121	81	292	2	1.143	1998.72	9.358	33.736	0.231	0.132	1.66			123	14.211					11757	594079	68.636	1.358	5794	0.669	0.014	71.5
ISR	Asia	Israel	4	105	0	1600	2020-06-03		2	2	1	1	2	2	1	2	2	4	11.207	11.207	NA	17397	97	89.143	293	1	1	2009.93	10.299	33.851	0.116	0.116	1.64			122	14.095					13209	607288	70.162	1.526	6719	0.776	0.013	75.4
ISR	Asia	Israel	4	106	0	1600	2020-06-04		2	2	1	1	2	2	1	2	2	4	16.406	16.406	NA	17539	142	98.429	293	0	0.857	2026.33	11.372	33.851	0	0.099	1.63			129	14.904					14899	622187	71.883	1.721	8083	0.934	0.012	82.1
ISR	Asia	Israel	4	107	0	1600	2020-06-05		2	2	1	1	2	2	1	2	2	4	14.673	14.673	NA	17666	127	100.429	294	1	1	2041.01	11.603	33.967	0.116	0.116	1.61			123	14.211					16474	638661	73.786	1.903	10170	1.175	0.01	101.3
ISR	Asia	Israel	4	108	0	1600	2020-06-06		2	2	1	1	2	2	1	2	2	4	9.012	9.012	NA	17744	78	107.429	298	4	1.571	2050.02	12.412	34.429	0.462	0.182	1.6			118	13.633					11537	650198	75.119	1.333	11667	1.348	0.009	108.6
ISR	Asia	Israel	4	109	0	1600	2020-06-07		2	2	1	1	2	2	1	2	2	4	16.175	16.175	NA	17884	140	115	300	2	1.857	2066.19	13.286	34.66	0.231	0.215	1.6			126	14.557	18	2.08	73	8.434	15098	665296	76.864	1.744	13018	1.504	0.009	113.2
ISR	Asia	Israel	4	110	0	1600	2020-06-08		2	2	1	1	2	2	1	2	2	4	20.68	20.68	NA	18063	179	126.286	300	0	1.429	2086.87	14.59	34.66	0	0.165	1.58			137	15.828					14644	679940	78.555	1.692	13945	1.611	0.009	110.4
ISR	Asia	Israel	4	111	0	1600	2020-06-09		2	2	1	1	2	2	1	2	2	4	19.987	19.987	NA	18236	173	133.714	301	1	1.286	2106.86	15.448	34.775	0.116	0.149	1.55			133	15.366					15064	695004	80.296	1.74	14418	1.666	0.009	107.8
ISR	Asia	Israel	4	112	0	1600	2020-06-10		2	2	1	1	2	2	1	2	2	4	27.728	27.728	NA	18476	240	154.143	302	1	1.286	2134.59	17.809	34.891	0.116	0.149	1.54			142	16.406					18484	713488	82.431	2.136	15171	1.753	0.01	98.4
ISR	Asia	Israel	4	113	0	1600	2020-06-11		2	2	1	1	2	2	1	2	2	4	22.067	22.067	NA	18667	191	161.143	302	0	1.286	2156.65	18.617	34.891	0	0.149	1.49			137	15.828					15810	729298	84.258	1.827	15302	1.768	0.011	95
ISR	Asia	Israel	4	114	0	1600	2020-06-12		2	2	1	1	2	2	1	2	2	4	21.258	21.258	NA	18851	184	169.286	302	0	1.143	2177.91	19.558	34.891	0	0.132	1.47			140	16.175					13132	742430	85.775	1.517	14824	1.713	0.011	87.6
ISR	Asia	Israel	4	115	0	1600	2020-06-13		2	2	1	1	2	2	1	2	2	4	17.214	17.214	NA	19000	149	179.429	303	1	0.714	2195.13	20.73	35.006	0.116	0.083	1.46			137	15.828					6987	749417	86.582	0.807	14174	1.638	0.013	79
ISR	Asia	Israel	4	116	0	1600	2020-06-14		2	2	1	1	2	2	1	2	2	4	15.712	15.712	NA	19136	136	178.857	305	2	0.714	2210.84	20.664	35.238	0.231	0.083	1.44			147	16.983	19	2.195	102	11.784	8840	758257	87.604	1.021	13280	1.534	0.013	74.2
ISR	Asia	Israel	4	117	0	1600	2020-06-15		2	2	1	1	2	2	1	2	2	4	22.876	22.876	NA	19334	198	181.571	305	0	0.714	2233.71	20.977	35.238	0	0.083	1.44			159	18.37					14436	772693	89.271	1.668	13250	1.531	0.014	73
ISR	Asia	Israel	4	118	0	1600	2020-06-16		2	2	1	1	2	2	1	2	2	4	34.66	34.66	NA	19634	300	199.714	306	1	0.714	2268.37	23.074	35.353	0.116	0.083	1.45			156	18.023					16239	788932	91.148	1.876	13418	1.55	0.015	67.2
ISR	Asia	Israel	4	119	0	1600	2020-06-17		2	2	1	1	2	2	1	2	2	4	31.309	31.309	NA	19905	271	204.143	306	0	0.571	2299.68	23.585	35.353	0	0.066	1.45			162	18.716					16024	804956	92.999	1.851	13067	1.51	0.016	64
ISR	Asia	Israel	4	120	0	1600	2020-06-18		2	2	1	1	2	2	1	2	2	4	34.891	34.891	NA	20207	302	220	306	0	0.571	2334.57	25.417	35.353	0	0.066	1.45			190	21.951					17392	822348	95.008	2.009	13293	1.536	0.017	60.4
ISR	Asia	Israel	4	121	0	1600	2020-06-19		2	2	1	1	2	2	1	2	2	4	35.815	35.815	NA	20517	310	238	307	1	0.714	2370.39	27.497	35.469	0.116	0.083	1.45			194	22.413					12787	835135	96.486	1.477	13244	1.53	0.018	55.6
ISR	Asia	Israel	4	122	0	1600	2020-06-20		2	2	1	1	2	2	1	2	2	4	18.37	18.37	NA	20676	159	239.429	308	1	0.714	2388.76	27.662	35.584	0.116	0.083	1.45			218	25.186					6010	841145	97.18	0.694	13104	1.514	0.018	54.7
ISR	Asia	Israel	4	123	0	1600	2020-06-21		2	2	1	1	2	2	1	2	2	4	19.987	19.987	NA	20849	173	244.714	308	0	0.429	2408.75	28.273	35.584	0	0.05	1.47			251	28.999	39	4.506	204	23.569	9152	850297	98.237	1.057	13149	1.519	0.019	53.7
ISR	Asia	Israel	4	124	0	1600	2020-06-22		2	2	1	1	2	2	1	2	2	4	39.859	39.859	NA	21194	345	265.714	309	1	0.571	2448.61	30.699	35.7	0.116	0.066	1.5			237	27.381					14009	864306	99.856	1.619	13088	1.512	0.02	49.3
ISR	Asia	Israel	4	125	0	1600	2020-06-23		2	2	1	1	2	2	1	2	2	4	52.105	52.105	NA	21645	451	287.286	311	2	0.714	2500.71	33.191	35.931	0.231	0.083	1.53			221	25.533					19847	884153	102.149	2.293	13603	1.572	0.021	47.4
ISR	Asia	Israel	4	126	0	1600	2020-06-24		2	2	1	1	2	2	1	2	2	4	56.265	56.265	NA	22132	487	318.143	314	3	1.143	2556.97	36.756	36.277	0.347	0.132	1.55			226	26.11					18393	902546	104.274	2.125	13941	1.611	0.023	43.8
ISR	Asia	Israel	4	127	0	1600	2020-06-25		2	2	1	1	2	2	1	2	2	4	59.615	59.615	NA	22648	516	348.714	318	4	1.714	2616.59	40.288	36.739	0.462	0.198	1.56			221	25.533					18666	921212	106.43	2.157	14123	1.632	0.025	40.5
ISR	Asia	Israel	4	128	0	1600	2020-06-26		2	2	1	1	2	2	1	2	2	4	53.607	53.607	NA	23112	464	370.714	321	3	2	2670.2	42.83	37.086	0.347	0.231	1.57			241	27.843					16531	937743	108.34	1.91	14658	1.693	0.025	39.5
ISR	Asia	Israel	4	129	0	1600	2020-06-27		2	2	1	1	2	2	1	2	2	4	45.982	45.982	NA	23510	398	404.857	324	3	2.286	2716.18	46.774	37.433	0.347	0.264	1.59			244	28.19					10489	948232	109.552	1.212	15298	1.767	0.026	37.8
ISR	Asia	Israel	4	130	0	1600	2020-06-28		2	2	1	1	2	2	1	2	2	4	44.48	44.48	NA	23895	385	435.143	326	2	2.571	2760.66	50.273	37.664	0.231	0.297	1.6			272	31.425	33	3.813	222	25.648	10389	958621	110.752	1.2	15475	1.788	0.028	35.6
ISR	Asia	Israel	4	131	0	1600	2020-06-29		2	2	1	1	2	2	1	2	2	4	87.458	87.458	NA	24652	757	494	326	0	2.429	2848.12	57.073	37.664	0	0.281	1.63			277	32.003					21017	979638	113.18	2.428	16476	1.904	0.03	33.4
ISR	Asia	Israel	4	132	0	1600	2020-06-30		1	2	1	1	2	2	1	2	2	4	90.809	90.809	NA	25438	786	541.857	327	1	2.286	2938.93	62.602	37.779	0.116	0.264	1.63			296	34.198					20840	1000478	115.588	2.408	16618	1.92	0.033	30.7
ISR	Asia	Israel	4	133	0	1600	2020-07-01		1	2	1	1	2	2	1	2	2	4	112.298	112.298	NA	26410	972	611.143	330	3	2.286	3051.22	70.607	38.126	0.347	0.264	1.63			333	38.472					21460	1021938	118.067	2.479	17056	1.971	0.036	27.9
ISR	Asia	Israel	4	134	0	1600	2020-07-02		1	2	1	1	2	2	1	2	2	4	132.401	132.401	NA	27556	1146	701.143	331	1	1.857	3183.62	81.005	38.241	0.116	0.215	1.62			345	39.859					25042	1046980	120.961	2.893	17967	2.076	0.039	25.6
ISR	Asia	Israel	4	135	0	1600	2020-07-03		1	2	1	1	2	2	1	2	2	4	108.485	108.485	NA	28495	939	769	334	3	1.857	3292.11	88.845	38.588	0.347	0.215	1.6			360	41.592					20953	1067933	123.381	2.421	18599	2.149	0.041	24.2
ISR	Asia	Israel	4	136	0	1600	2020-07-04		1	2	1	1	2	2	1	2	2	4	94.853	94.853	NA	29316	821	829.429	339	5	2.143	3386.96	95.826	39.166	0.578	0.248	1.57			370	42.747					17308	1085241	125.381	2	19573	2.261	0.042	23.6
ISR	Asia	Israel	4	137	0	1600	2020-07-05		1	2	1	1	2	2	1	2	2	4	96.008	96.008	NA	30147	831	893.143	341	2	2.143	3482.97	103.187	39.397	0.231	0.248	1.55			428	49.448	96	11.091	443	51.181	21112	1106353	127.82	2.439	21105	2.438	0.042	23.6
ISR	Asia	Israel	4	138	0	1600	2020-07-06		2	2	1	1	2	3	1	2	2	4	131.014	131.014	NA	31281	1134	947	349	8	3.286	3613.99	109.41	40.321	0.924	0.38	1.52			450	51.99					25601	1131954	130.778	2.958	21759	2.514	0.044	23
ISR	Asia	Israel	4	139	0	1600	2020-07-07		2	2	1	1	2	3	1	2	2	4	160.591	160.591	NA	32671	1390	1033.29	354	5	3.857	3774.58	119.379	40.899	0.578	0.446	1.49			470	54.3					28634	1160588	134.086	3.308	22873	2.643	0.045	22.1
ISR	Asia	Israel	4	140	0	1600	2020-07-08		2	2	1	1	2	3	1	2	2	4	153.312	153.312	NA	33998	1327	1084	359	5	4.143	3927.89	125.238	41.476	0.578	0.479	1.47			496	57.304					29420	1190008	137.485	3.399	24010	2.774	0.045	22.1
ISR	Asia	Israel	4	141	0	1600	2020-07-09		2	2	1	1	2	3	1	2	2	4	176.188	176.188	NA	35523	1525	1138.14	364	5	4.714	4104.08	131.493	42.054	0.578	0.545	1.44			553	63.89					29988	1219996	140.95	3.465	24717	2.856	0.046	21.7
ISR	Asia	Israel	4	142	0	1600	2020-07-10		2	2	1	1	2	3	1	2	2	4	162.786	162.786	NA	36932	1409	1205.29	368	4	4.857	4266.86	139.25	42.516	0.462	0.561	1.43			564	65.161					25829	1245825	143.934	2.984	25413	2.936	0.047	21.1
ISR	Asia	Israel	4	143	0	1600	2020-07-11		2	2	1	1	2	3	1	2	2	4	134.942	134.942	NA	38100	1168	1254.86	373	5	4.857	4401.81	144.977	43.094	0.578	0.561	1.41			568	65.623					20468	1266293	146.299	2.365	25865	2.988	0.049	20.6
ISR	Asia	Israel	4	144	0	1600	2020-07-12		2	2	1	1	2	3	1	2	2	4	143.03	143.03	NA	39338	1238	1313	380	7	5.571	4544.83	151.695	43.903	0.809	0.644	1.38			643	74.288	159	18.37	698	80.642	21763	1288056	148.813	2.514	25958	2.999	0.051	19.8
ISR	Asia	Israel	4	145	0	1600	2020-07-13		1	1	1	1	2	3	1	2	2	4	198.717	198.717	NA	41058	1720	1396.71	384	4	5	4743.55	161.366	44.365	0.462	0.578	1.35			658	76.021					29247	1317303	152.192	3.379	26478	3.059	0.053	19
ISR	Asia	Israel	4	146	0	1600	2020-07-14		1	1	1	1	2	3	1	2	2	4	185.315	185.315	NA	42662	1604	1427.29	391	7	5.286	4928.87	164.898	45.173	0.809	0.611	1.31			644	74.403					31750	1349053	155.86	3.668	26924	3.111	0.053	18.9
ISR	Asia	Israel	4	147	0	1600	2020-07-15		1	1	1	1	2	3	1	2	2	4	216.855	216.855	NA	44539	1877	1505.86	397	6	5.429	5145.72	173.976	45.867	0.693	0.627	1.29			682	78.793					30692	1379745	159.406	3.546	27105	3.132	0.056	18
ISR	Asia	Israel	4	148	0	1600	2020-07-16		1	1	1	1	2	3	1	2	2	4	224.018	224.018	NA	46478	1939	1565	406	9	6	5369.74	180.809	46.906	1.04	0.693	1.26			693	80.064					31078	1410823	162.997	3.591	27261	3.15	0.057	17.4
ISR	Asia	Israel	4	149	0	1600	2020-07-17		1	1	1	1	2	3	1	2	2	4	185.43	185.43	NA	48083	1605	1593	418	12	7.143	5555.17	184.044	48.293	1.386	0.825	1.24			706	81.566					25732	1436555	165.969	2.973	27247	3.148	0.058	17.1
ISR	Asia	Israel	4	150	0	1600	2020-07-18		1	1	1	0	2	3	1	0	0	4	167.292	167.292	NA	49531	1448	1633	426	8	7.571	5722.46	188.665	49.217	0.924	0.875	1.22			713	82.375					20457	1457012	168.333	2.363	27246	3.148	0.06	16.7
ISR	Asia	Israel	4	151	0	1600	2020-07-19		1	1	1	0	2	3	1	0	0	4	117.381	117.381	NA	50547	1016	1601.29	436	10	8	5839.84	185.001	50.372	1.155	0.924	1.2			828	95.661	304	35.122	868	100.283	19846	1476858	170.626	2.293	26972	3.116	0.059	16.8
ISR	Asia	Israel	4	152	0	1600	2020-07-20		1	1	1	0	2	3	1	0	0	4	218.011	218.011	NA	52434	1887	1625.14	448	12	9.143	6057.85	187.758	51.759	1.386	1.056	1.18			824	95.199					27608	1504466	173.815	3.19	26738	3.089	0.061	16.5
ISR	Asia	Israel	4	153	0	1600	2020-07-21		1	1	1	0	2	3	1	0	0	4	231.759	231.759	NA	54440	2006	1682.57	457	9	9.429	6289.61	194.392	52.799	1.04	1.089	1.15			811	93.697					30177	1534643	177.302	3.486	26513	3.063	0.063	15.8
ISR	Asia	Israel	4	154	0	1600	2020-07-22		1	1	1	0	2	3	1	0	0	4	236.149	236.149	NA	56484	2044	1706.43	463	6	9.429	6525.76	197.149	53.492	0.693	1.089	1.13			806	93.12					28807	1563450	180.63	3.328	26244	3.032	0.065	15.4
ISR	Asia	Israel	4	155	0	1600	2020-07-23		1	1	1	0	2	3	1	0	0	4	229.911	229.911	NA	58474	1990	1713.71	479	16	10.429	6755.67	197.99	55.34	1.849	1.205	1.11			822	94.968					32536	1595986	184.389	3.759	26452	3.056	0.065	15.4
ISR	Asia	Israel	4	156	0	1600	2020-07-24		1	1	1	0	2	3	1	0	0	4	211.425	211.425	NA	60304	1830	1745.86	487	8	9.857	6967.1	201.704	56.265	0.924	1.139	1.1			816	94.275					24400	1620386	187.208	2.819	26262	3.034	0.066	15
ISR	Asia	Israel	4	157	0	1600	2020-07-25		1	1	1	0	2	3	1	0	0	4	128.473	128.473	NA	61416	1112	1697.86	494	7	9.714	7095.57	196.158	57.073	0.809	1.122	1.08			819	94.621					15486	1635872	188.997	1.789	25551	2.952	0.066	15
ISR	Asia	Israel	4	158	0	1600	2020-07-26		1	1	1	0	2	3	1	0	0	4	120.385	120.385	NA	62458	1042	1701.57	505	11	9.857	7215.96	196.588	58.344	1.271	1.139	1.06			894	103.286	324	37.433	855	98.781	12204	1648076	190.407	1.41	24460	2.826	0.07	14.4
ISR	Asia	Israel	4	159	0	1600	2020-07-27		1	1	1	0	2	3	1	0	0	4	236.611	236.611	NA	64506	2048	1724.57	512	7	9.143	7452.57	199.245	59.153	0.809	1.056	1.05			919	106.175					28245	1676321	193.67	3.263	24551	2.836	0.07	14.2
ISR	Asia	Israel	4	160	0	1600	2020-07-28		1	1	1	0	2	3	1	0	0	4	245.507	245.507	NA	66631	2125	1741.57	520	8	9	7698.07	201.209	60.077	0.924	1.04	1.02			904	104.442					26639	1702960	196.748	3.078	24045	2.778	0.072	13.8
ISR	Asia	Israel	4	161	0	1600	2020-07-29		1	1	1	0	2	3	1	0	0	4	225.751	225.751	NA	68585	1954	1728.71	535	15	10.286	7923.83	199.723	61.81	1.733	1.188	1			895	103.402					26228	1729188	199.778	3.03	23677	2.735	0.073	13.7
ISR	Asia	Israel	4	162	0	1600	2020-07-30		1	1	1	0	2	3	1	0	0	4	206.457	206.457	NA	70372	1787	1699.71	550	15	10.143	8130.28	196.373	63.543	1.733	1.172	0.98			865	99.936					21962	1751150	202.315	2.537	22166	2.561	0.077	13
ISR	Asia	Israel	4	163	0	1600	2020-07-31		1	1	1	0	2	3	1	0	0	4	157.356	157.356	NA	71734	1362	1632.86	564	14	11	8287.64	188.649	65.161	1.617	1.271	0.96			862	99.589					22898	1774048	204.961	2.645	21952	2.536	0.074	13.4
ISR	Asia	Israel	4	164	0	1600	2020-08-01		1	1	1	0	2	3	1	0	0	4	72.208	72.208	NA	72359	625	1563.29	578	14	12	8359.85	180.611	66.778	1.617	1.386	0.96			870	100.514					7790	1781838	205.861	0.9	20852	2.409	0.075	13.3
ISR	Asia	Israel	4	165	0	1600	2020-08-02		1	1	1	0	2	3	1	0	0	4	81.797	81.797	NA	73067	708	1515.57	589	11	12	8441.64	175.098	68.049	1.271	1.386	0.96			947	109.41	345	39.859	844	97.51	10088	1791926	207.026	1.165	20550	2.374	0.074	13.6
ISR	Asia	Israel	4	166	0	1600	2020-08-03		1	1	1	0	2	3	1	0	0	4	207.959	207.959	NA	74867	1800	1480.14	604	15	13.143	8649.6	171.005	69.782	1.733	1.518	0.96			922	106.521					23468	1815394	209.738	2.711	19868	2.295	0.074	13.4
ISR	Asia	Israel	4	167	0	1600	2020-08-04		1	1	1	0	2	3	1	0	0	4	199.756	199.756	NA	76596	1729	1423.57	615	11	13.571	8849.36	164.469	71.053	1.271	1.568	0.97			888	102.593					26099	1841493	212.753	3.015	19790	2.286	0.072	13.9
ISR	Asia	Israel	4	168	0	1600	2020-08-05		1	1	1	0	2	3	1	0	0	4	195.251	195.251	NA	78286	1690	1385.86	625	10	12.857	9044.61	160.112	72.208	1.155	1.485	0.97			902	104.211					25792	1867285	215.733	2.98	19728	2.279	0.07	14.2
ISR	Asia	Israel	4	169	0	1600	2020-08-06		1	1	1	0	2	3	1	0	0	4	193.749	193.749	NA	79963	1677	1370.14	634	9	12	9238.36	158.297	73.248	1.04	1.386	0.98			885	102.247					28767	1896052	219.056	3.324	20700	2.392	0.066	15.1
ISR	Asia	Israel	4	170	0	1600	2020-08-07		1	1	1	0	0	3	1	0	0	4	203.8	203.8	NA	81727	1764	1427.57	646	12	11.714	9442.16	164.932	74.634	1.386	1.353	0.98			886	102.362					25310	1921362	221.981	2.924	21045	2.431	0.068	14.7
ISR	Asia	Israel	4	171	0	1600	2020-08-08		1	1	1	0	0	3	1	0	0	4	87.112	87.112	NA	82481	754	1446	659	13	11.571	9529.27	167.061	76.136	1.502	1.337	0.98			902	104.211					8583	1929945	222.972	0.992	21158	2.444	0.068	14.6
ISR	Asia	Israel	4	172	0	1600	2020-08-09		1	1	1	0	0	3	1	0	0	4	106.752	106.752	NA	83405	924	1476.86	666	7	11	9636.02	170.626	76.945	0.809	1.271	0.98			1004	115.995	343	39.628	837	96.701	12163	1942108	224.377	1.405	21455	2.479	0.069	14.5
ISR	Asia	Israel	4	173	0	1600	2020-08-10		1	1	1	0	0	3	1	0	0	4	196.868	196.868	NA	85109	1704	1463.14	681	15	11	9832.89	169.041	78.678	1.733	1.271	0.98			939	108.485					24368	1966476	227.193	2.815	21583	2.494	0.068	14.8
ISR	Asia	Israel	4	174	0	1600	2020-08-11		1	1	1	0	0	3	1	0	0	4	210.617	210.617	NA	86932	1823	1476.57	692	11	11	10043.5	170.593	79.949	1.271	1.271	0.98			903	104.326					27667	1994143	230.389	3.196	21807	2.519	0.068	14.8
ISR	Asia	Israel	4	175	0	1600	2020-08-12		1	1	1	0	0	3	1	0	0	4	187.394	187.394	NA	88554	1622	1466.86	707	15	11.714	10230.9	169.47	81.682	1.733	1.353	0.98			880	101.669					26232	2020375	233.42	3.031	21870	2.527	0.067	14.9
ISR	Asia	Israel	4	176	0	1600	2020-08-13		1	1	1	0	0	3	1	0	0	4	189.821	189.821	NA	90197	1643	1462	723	16	12.714	10420.7	168.909	83.53	1.849	1.469	0.98			890	102.824					28891	2049266	236.758	3.338	21888	2.529	0.067	15
ISR	Asia	Israel	4	177	0	1600	2020-08-14		1	1	1	0	0	3	1	0	0	4	160.36	160.36	NA	91585	1388	1408.29	735	12	12.714	10581.1	162.703	84.917	1.386	1.469	0.98			890	102.824					20915	2070181	239.174	2.416	21260	2.456	0.066	15.1
ISR	Asia	Israel	4	178	0	1600	2020-08-15		1	1	1	0	0	3	1	0	0	4	87.458	87.458	NA	92342	757	1408.71	745	10	12.286	10668.5	162.753	86.072	1.155	1.419	0.99			921	106.406					9396	2079577	240.26	1.086	21376	2.47	0.066	15.2
ISR	Asia	Israel	4	179	0	1600	2020-08-16		1	1	1	0	0	3	1	0	0	2	123.389	123.389	NA	93410	1068	1429.29	764	19	14	10791.9	165.13	88.267	2.195	1.617	1			989	114.262	345	39.859	831	96.008	12386	2091963	241.691	1.431	21408	2.473	0.067	15
ISR	Asia	Israel	4	180	0	1600	2020-08-17		1	1	1	0	0	3	1	0	0	2	190.629	190.629	NA	95060	1650	1421.57	768	4	12.429	10982.6	164.238	88.729	0.462	1.436	1	113	13.055	948	109.525					26061	2118024	244.702	3.011	21650	2.501	0.066	15.2
ISR	Asia	Israel	4	181	0	1600	2020-08-18		1	1	1	0	0	3	1	0	0	2	190.514	190.514	NA	96709	1649	1396.71	782	14	12.857	11173.1	161.366	90.347	1.617	1.485	1	120	13.864	955	110.334					27899	2145923	247.925	3.223	21683	2.505	0.064	15.5
ISR	Asia	Israel	4	182	0	1600	2020-08-19		1	1	1	0	0	3	1	0	0	2	189.474	189.474	NA	98349	1640	1399.29	794	12	12.429	11362.5	161.664	91.733	1.386	1.436	1	117	13.517	923	106.637					28401	2174324	251.206	3.281	21993	2.541	0.064	15.7
ISR	Asia	Israel	4	183	0	1600	2020-08-20		1	1	1	0	0	3	1	0	0	2	171.797	171.797	NA	99836	1487	1377	806	12	11.857	11534.3	159.089	93.12	1.386	1.37	1.01	118	13.633	927	107.099					28854	2203178	254.54	3.334	21987	2.54	0.063	16
ISR	Asia	Israel	4	184	0	1600	2020-08-21		1	1	1	0	0	3	1	0	0	2	172.491	172.491	NA	101329	1493	1392	819	13	12	11706.8	160.822	94.621	1.502	1.386	1.03	116	13.402	922	106.521					27218	2230396	257.684	3.145	22888	2.644	0.061	16.4
ISR	Asia	Israel	4	185	0	1600	2020-08-22		1	1	1	0	0	3	1	0	0	2	82.144	82.144	NA	102040	711	1385.43	829	10	12	11789	160.063	95.777	1.155	1.386	1.05	121	13.979	936	108.139					11059	2241455	258.962	1.278	23125	2.672	0.06	16.7
ISR	Asia	Israel	4	186	0	1600	2020-08-23		1	1	1	0	0	3	1	0	0	2	111.489	111.489	NA	103005	965	1370.71	842	13	11.143	11900.5	158.363	97.279	1.502	1.287	1.08	120	13.864	1022	118.075	381	44.018	834	96.354	13298	2254753	260.498	1.536	23256	2.687	0.059	17
ISR	Asia	Israel	4	187	0	1600	2020-08-24		1	1	1	0	0	3	1	0	0	2	219.513	219.513	NA	104905	1900	1406.43	858	16	12.857	12120	162.489	99.127	1.849	1.485	1.1	125	14.442	1026	118.537					30139	2284892	263.98	3.482	23838	2.754	0.059	16.9
ISR	Asia	Israel	4	188	0	1600	2020-08-25		1	1	1	0	0	3	1	0	0	2	225.982	225.982	NA	106861	1956	1450.29	877	19	13.571	12346	167.556	101.322	2.195	1.568	1.12	122	14.095	994	114.84					34055	2318947	267.915	3.934	24718	2.856	0.059	17
ISR	Asia	Israel	4	189	0	1600	2020-08-26		1	1	1	0	0	3	1	0	0	2	225.636	225.636	NA	108814	1953	1495	888	11	13.429	12571.6	172.722	102.593	1.271	1.551	1.13	121	13.979	1021	117.959					34288	2353235	271.876	3.961	25559	2.953	0.058	17.1
ISR	Asia	Israel	4	190	0	1600	2020-08-27		1	1	1	0	0	3	1	0	0	2	239.269	239.269	NA	110885	2071	1578.43	899	11	13.286	12810.9	182.36	103.864	1.271	1.535	1.15	122	14.095	1015	117.266					36465	2389700	276.089	4.213	26646	3.078	0.059	16.9
ISR	Asia	Israel	4	191	0	1600	2020-08-28		1	1	1	0	0	3	1	0	0	2	211.656	211.656	NA	112717	1832	1626.86	911	12	13.143	13022.5	187.956	105.25	1.386	1.518	1.16	119	13.748	972	112.298					23289	2412989	278.78	2.691	26085	3.014	0.062	16
ISR	Asia	Israel	4	192	0	1600	2020-08-29		1	1	1	0	0	3	1	0	0	2	105.135	105.135	NA	113627	910	1655.29	916	5	12.429	13127.7	191.24	105.828	0.578	1.436	1.17	126	14.557	970	112.067					10708	2423697	280.017	1.237	26035	3.008	0.064	15.7
ISR	Asia	Israel	4	193	0	1600	2020-08-30		1	1	1	0	0	3	1	0	0	2	127.202	127.202	NA	114728	1101	1674.71	930	14	12.571	13254.9	193.485	107.446	1.617	1.452	1.2	131	15.135	1083	125.122	411	47.484	919	106.175	13553	2437250	281.583	1.566	26071	3.012	0.064	15.6
ISR	Asia	Israel	4	194	0	1600	2020-08-31		1	1	1	0	0	3	1	0	0	2	251.631	251.631	NA	116906	2178	1714.43	953	23	13.571	13506.5	198.073	110.103	2.657	1.568	1.23	125	14.442	1081	124.891					31969	2469219	285.276	3.693	26332	3.042	0.065	15.4
ISR	Asia	Israel	4	195	0	1600	2020-09-01		1	1	1	0	0	3	1	0	0	2	260.18	260.18	NA	119158	2252	1756.71	968	15	13	13766.7	202.958	111.836	1.733	1.502	1.25	123	14.211	1024	118.306					28469	2497688	288.565	3.289	25534	2.95	0.069	14.5
ISR	Asia	Israel	4	196	0	1600	2020-09-02		1	1	1	0	0	3	1	0	0	2	368.897	368.897	NA	122351	3193	1933.86	982	14	13.429	14135.6	223.424	113.453	1.617	1.551	1.28	124	14.326	998	115.302					35980	2533668	292.722	4.157	25776	2.978	0.075	13.3
ISR	Asia	Israel	4	197	0	1600	2020-09-03		1	1	1	0	0	3	1	0	0	2	307.433	307.433	NA	125012	2661	2018.14	998	16	14.143	14443	233.162	115.302	1.849	1.634	1.29	117	13.517	997	115.186					35227	2568895	296.792	4.07	25599	2.958	0.079	12.7
ISR	Asia	Israel	4	198	0	1600	2020-09-04		1	1	1	0	0	3	1	0	0	2	303.043	303.043	NA	127635	2623	2131.14	1010	12	14.143	14746	246.217	116.688	1.386	1.634	1.3	121	13.979	988	114.147					31548	2600443	300.437	3.645	26779	3.094	0.08	12.6
ISR	Asia	Israel	4	199	0	1600	2020-09-05		1	1	1	0	0	3	1	0	0	2	173.877	173.877	NA	129140	1505	2216.14	1025	15	15.571	14919.9	256.037	118.421	1.733	1.799	1.31	128	14.788	1005	116.111					15944	2616387	302.279	1.842	27527	3.18	0.081	12.4
ISR	Asia	Israel	4	200	0	1600	2020-09-06		1	1	1	0	0	3	1	0	0	2	251.515	251.515	NA	131317	2177	2369.86	1037	12	15.286	15171.4	273.797	119.808	1.386	1.766	1.33	133	15.366	1131	130.668	428	49.448	969	111.951	19671	2636058	304.552	2.273	28401	3.281	0.083	12
ISR	Asia	Israel	4	201	0	1600	2020-09-07		1	1	1	0	0	3	1	0	0	2	391.426	391.426	NA	134705	3388	2542.71	1054	17	14.429	15562.9	293.767	121.772	1.964	1.667	1.34	135	15.597	1118	129.166					41453	2677511	309.341	4.789	29756	3.438	0.085	11.7
ISR	Asia	Israel	4	202	0	1600	2020-09-08		1	1	1	0	0	3	1	0	0	2	403.094	403.094	NA	138194	3489	2719.43	1074	20	15.143	15966	314.184	124.082	2.311	1.749	1.35	140	16.175	1144	132.17					45674	2723185	314.618	5.277	32214	3.722	0.084	11.8
ISR	Asia	Israel	4	203	0	1600	2020-09-09		1	1	1	0	0	3	1	0	0	2	461.67	461.67	NA	142190	3996	2834.14	1089	15	15.286	16427.6	327.437	125.815	1.733	1.766	1.35	145	16.752	1154	133.325					46407	2769592	319.979	5.362	33703	3.894	0.084	11.9
ISR	Asia	Israel	4	204	0	1600	2020-09-10		1	1	1	0	0	3	1	0	0	2	480.733	480.733	NA	146351	4161	3048.43	1103	14	15	16908.4	352.194	127.433	1.617	1.733	1.35	149	17.214	1180	136.329					48748	2818340	325.611	5.632	35635	4.117	0.086	11.7
ISR	Asia	Israel	4	205	0	1600	2020-09-11		1	1	1	0	0	3	1	0	0	2	459.243	459.243	NA	150326	3975	3241.57	1123	20	16.143	17367.6	374.508	129.743	2.311	1.865	1.35	141	16.29	1188	137.253					43702	2862042	330.66	5.049	37371	4.318	0.087	11.5
ISR	Asia	Israel	4	206	0	1600	2020-09-12		1	1	1	0	0	3	1	0	0	2	314.134	314.134	NA	153045	2719	3415	1138	15	16.143	17681.7	394.545	131.476	1.733	1.865	1.35	138	15.944	1190	137.484					30571	2892613	334.192	3.532	39461	4.559	0.087	11.6
ISR	Asia	Israel	4	207	0	1600	2020-09-13		1	1	1	0	0	3	1	0	0	2	366.817	366.817	NA	156220	3175	3557.57	1155	17	16.857	18048.6	411.017	133.441	1.964	1.948	1.34	151	17.445	1310	151.348	509	58.806	1184	136.791	34979	2927592	338.233	4.041	41648	4.812	0.085	11.7
ISR	Asia	Israel	4	208	0	1600	2020-09-14		1	1	1	0	0	3	1	0	0	2	555.136	555.136	NA	161025	4805	3760	1175	20	17.286	18603.7	434.404	135.751	2.311	1.997	1.33	144	16.637	1344	155.276					48442	2976034	343.83	5.597	42646	4.927	0.088	11.3
ISR	Asia	Israel	4	209	0	1600	2020-09-15		1	1	1	0	0	3	1	0	0	2	639.937	639.937	NA	166564	5539	4052.86	1191	16	16.714	19243.6	468.238	137.6	1.849	1.931	1.32	138	15.944	1340	154.814					57765	3033799	350.504	6.674	44373	5.127	0.091	10.9
ISR	Asia	Israel	4	210	0	1600	2020-09-16		1	1	1	0	0	3	1	0	0	2	528.448	528.448	NA	171138	4574	4135.43	1217	26	18.286	19772.1	477.778	140.604	3.004	2.113	1.29	139	16.059	1367	157.934					54228	3088027	356.769	6.265	45491	5.256	0.091	11
ISR	Asia	Israel	4	211	0	1600	2020-09-17		1	1	1	0	0	3	1	0	0	2	622.145	622.145	NA	176523	5385	4310.29	1235	18	18.857	20394.2	497.98	142.683	2.08	2.179	1.28	157	18.139	1405	162.324					58810	3146837	363.563	6.794	46928	5.422	0.092	10.9
ISR	Asia	Israel	4	212	0	1600	2020-09-18		3	2	1	1	2	4	1	2	2	2	616.946	616.946	NA	181863	5340	4505.29	1255	20	18.857	21011.2	520.509	144.994	2.311	2.179	1.27	152	17.561	1401	161.862					54471	3201308	369.856	6.293	48467	5.6	0.093	10.8
ISR	Asia	Israel	4	213	0	1600	2020-09-19		3	2	1	1	2	4	1	2	2	2	440.065	440.065	NA	185672	3809	4661	1282	27	20.571	21451.2	538.499	148.113	3.119	2.377	1.25	161	18.601	1393	160.937					42832	3244140	374.805	4.949	50218	5.802	0.093	10.8
ISR	Asia	Israel	4	214	0	1600	2020-09-20		3	2	1	1	2	4	1	2	2	2	297.959	297.959	NA	188251	2579	4575.86	1303	21	21.143	21749.2	528.662	150.539	2.426	2.443	1.24	166	19.178	1498	173.068	650	75.096	1413	163.248	24491	3268631	377.635	2.83	48720	5.629	0.094	10.6
ISR	Asia	Israel	4	215	0	1600	2020-09-21		3	2	1	1	2	4	1	2	2	2	446.65	446.65	NA	192117	3866	4441.71	1334	31	22.714	22195.8	513.164	154.121	3.582	2.624	1.24	173	19.987	1579	182.426					34602	3303233	381.632	3.998	46743	5.4	0.095	10.5
ISR	Asia	Israel	4	216	0	1600	2020-09-22		3	2	1	1	2	4	1	2	2	2	811.157	811.157	NA	199138	7021	4653.43	1360	26	24.143	23007	537.624	157.125	3.004	2.789	1.25	178	20.565	1561	180.347					63062	3366295	388.918	7.286	47499	5.488	0.098	10.2
ISR	Asia	Israel	4	217	0	1600	2020-09-23		3	2	1	1	2	4	1	2	2	2	823.172	823.172	NA	206263	7125	5017.86	1385	25	24	23830.2	579.728	160.013	2.888	2.773	1.25	167	19.294	1591	183.813					59351	3425646	395.775	6.857	48231	5.572	0.104	9.6
ISR	Asia	Israel	4	218	0	1600	2020-09-24		3	2	1	1	2	4	1	2	2	2	951.298	951.298	NA	214497	8234	5424.86	1416	31	25.857	24781.5	626.75	163.595	3.582	2.987	1.24	193	22.298	1627	187.972					67980	3493626	403.629	7.854	49541	5.724	0.11	9.1
ISR	Asia	Israel	4	219	0	1600	2020-09-25		3	3	1	1	2	4	1	2	2	2	969.321	969.321	NA	222887	8390	5860.57	1446	30	27.286	25750.8	677.089	167.061	3.466	3.152	1.21	207	23.915	1614	186.47					62717	3556343	410.875	7.246	50719	5.86	0.116	8.7
ISR	Asia	Israel	4	220	0	1600	2020-09-26		3	3	1	1	2	4	1	2	2	2	679.565	679.565	NA	228769	5882	6156.71	1471	25	27	26430.4	711.303	169.949	2.888	3.119	1.16	220	25.417	1650	190.629					46421	3602764	416.238	5.363	51232	5.919	0.12	8.3
ISR	Asia	Israel	4	221	0	1600	2020-09-27		3	3	1	1	2	4	1	2	2	2	394.429	394.429	NA	232183	3414	6276	1503	32	28.571	26824.8	725.085	173.646	3.697	3.301	1.1	221	25.533	1785	206.226	822	94.968	1669	192.824	25283	3628047	419.159	2.921	51345	5.932	0.122	8.2
ISR	Asia	Israel	4	222	0	1600	2020-09-28		3	3	1	1	2	4	1	2	2	2	133.903	133.903	NA	233342	1159	5889.29	1532	29	28.286	26958.7	680.406	176.996	3.35	3.268	1.05	221	25.533	1743	201.374					8220	3636267	420.109	0.95	47576	5.497	0.124	8.1
ISR	Asia	Israel	4	223	0	1600	2020-09-29		3	3	1	1	2	4	1	2	2	2	576.625	576.625	NA	238333	4991	5599.29	1567	35	29.571	27535.3	646.902	181.04	4.044	3.416	1.04	248	28.652	1912	220.899					34619	3670886	424.108	4	43513	5.027	0.129	7.8
ISR	Asia	Israel	4	224	0	1600	2020-09-30		3	3	1	1	2	4	1	2	2	2	1048.81	1048.81	NA	247411	9078	5878.29	1604	37	31.286	28584.1	679.136	185.315	4.275	3.615	1.05	249	28.768	1830	211.425					70152	3741038	432.213	8.105	45056	5.205	0.13	7.7
ISR	Asia	Israel	4	225	0	1600	2020-10-01		3	3	1	1	2	4	1	2	2	2	893.185	893.185	NA	255142	7731	5806.43	1650	46	33.429	29477.3	670.834	190.629	5.315	3.862	1.03	238	27.497	1796	207.497					65943	3806981	439.832	7.619	44765	5.172	0.13	7.7
ISR	Asia	Israel	4	226	0	1600	2020-10-02		3	3	1	1	2	4	1	2	2	2	815.431	815.431	NA	262200	7058	5616.14	1675	25	32.714	30292.7	648.849	193.518	2.888	3.78	0.99	251	28.999	1794	207.266					62164	3869145	447.014	7.182	44686	5.163	0.126	8
ISR	Asia	Israel	4	227	0	1600	2020-10-03		3	3	1	1	2	4	1	2	2	2	299.577	299.577	NA	264793	2593	5146.29	1712	37	34.429	30592.3	594.565	197.792	4.275	3.978	0.94	260	30.039	1770	204.493					25144	3894289	449.919	2.905	41646	4.811	0.124	8.1
ISR	Asia	Israel	4	228	0	1600	2020-10-04		3	3	1	1	2	4	1	2	2	2	339.32	339.32	NA	267730	2937	5078.14	1748	36	35	30931.6	586.693	201.952	4.159	4.044	0.9	264	30.501	1918	221.592	913	105.482	1646	190.167	26459	3920748	452.975	3.057	41814	4.831	0.121	8.2
ISR	Asia	Israel	4	229	0	1600	2020-10-05		3	3	1	1	2	4	1	2	2	2	660.964	660.964	NA	273451	5721	5729.86	1775	27	34.714	31592.6	661.987	205.071	3.119	4.011	0.86	270	31.194	1866	215.584					52215	3972963	459.008	6.033	48099	5.557	0.119	8.4
ISR	Asia	Israel	4	230	0	1600	2020-10-06		3	3	1	1	2	4	1	2	2	2	545.778	545.778	NA	278175	4724	5691.71	1820	45	36.143	32138.4	657.58	210.27	5.199	4.176	0.8	271	31.309	1871	216.162					47046	4020009	464.443	5.435	49875	5.762	0.114	8.8
ISR	Asia	Israel	4	231	0	1600	2020-10-07		3	3	1	1	2	4	1	2	2	2	481.195	481.195	NA	282340	4165	4989.86	1846	26	34.571	32619.6	576.493	213.274	3.004	3.994	0.76	280	32.349	1815	209.692					49232	4069241	470.131	5.688	46886	5.417	0.106	9.4
ISR	Asia	Israel	4	232	0	1600	2020-10-08		3	3	1	1	2	4	1	2	2	2	433.826	433.826	NA	286095	3755	4421.86	1893	47	34.714	33053.4	510.87	218.704	5.43	4.011	0.72	283	32.696	1780	205.649					49820	4119061	475.887	5.756	44583	5.151	0.099	10.1
ISR	Asia	Israel	4	233	0	1600	2020-10-09		3	3	1	1	2	4	1	2	2	2	342.324	342.324	NA	289058	2963	3836.86	1933	40	36.857	33395.7	443.283	223.325	4.621	4.258	0.69	269	31.078	1686	194.789					37349	4156410	480.202	4.315	41038	4.741	0.093	10.7
ISR	Asia	Israel	4	234	0	1600	2020-10-10		3	3	1	1	2	4	1	2	2	2	105.828	105.828	NA	289974	916	3597.29	1968	35	36.571	33501.5	415.605	227.369	4.044	4.225	0.66	276	31.887	1669	192.824					13467	4169877	481.758	1.556	39370	4.549	0.091	10.9
ISR	Asia	Israel	4	235	0	1600	2020-10-11		3	3	1	1	2	4	1	2	2	2	190.167	190.167	NA	291620	1646	3412.86	2014	46	38	33691.7	394.297	232.683	5.315	4.39	0.64	273	31.54	1804	208.421	732	84.57	1402	161.977	23119	4192996	484.429	2.671	38893	4.493	0.088	11.4
ISR	Asia	Israel	4	236	0	1600	2020-10-12		3	3	1	1	2	4	1	2	2	2	366.124	366.124	NA	294789	3169	3048.29	2044	30	38.429	34057.8	352.177	236.149	3.466	4.44	0.62	274	31.656	1731	199.987					47366	4240362	489.901	5.472	38200	4.413	0.08	12.5
ISR	Asia	Israel	4	237	0	1600	2020-10-13		3	3	1	1	2	4	1	2	2	2	269.885	269.885	NA	297125	2336	2707.14	2082	38	37.429	34327.7	312.764	240.54	4.39	4.324	0.59	284	32.811	1621	187.279					45317	4285679	495.137	5.236	37953	4.385	0.071	14
ISR	Asia	Israel	4	238	0	1600	2020-10-14		3	3	1	1	2	4	1	2	2	2	244.583	244.583	NA	299242	2117	2414.57	2117	35	38.714	34572.3	278.963	244.583	4.044	4.473	0.56	267	30.847	1547	178.729					41182	4326861	499.895	4.758	36803	4.252	0.066	15.2
ISR	Asia	Israel	4	239	0	1600	2020-10-15		3	3	1	1	2	4	1	2	2	2	186.239	186.239	NA	300854	1612	2108.43	2148	31	36.429	34758.5	243.593	248.165	3.582	4.209	0.55	267	30.847	1476	170.527					37649	4364510	504.245	4.35	35064	4.051	0.06	16.6
ISR	Asia	Israel	4	240	0	1600	2020-10-16		3	3	1	1	2	4	1	2	2	2	173.299	173.299	NA	302354	1500	1899.43	2182	34	35.571	34931.8	219.447	252.093	3.928	4.11	0.54	261	30.154	1359	157.009					34745	4399255	508.259	4.014	34692	4.008	0.055	18.3
ISR	Asia	Israel	4	241	0	1600	2020-10-17		3	3	1	1	2	4	1	2	2	2	47.484	47.484	NA	302765	411	1827.29	2214	32	35.143	34979.3	211.112	255.79	3.697	4.06	0.54	256	29.576	1290	149.037					14994	4414249	509.991	1.732	34910	4.033	0.052	19.1
ISR	Asia	Israel	4	242	0	1600	2020-10-18		3	3	1	1	2	4	1	2	2	2	106.521	106.521	NA	303687	922	1723.86	2247	33	33.286	35085.8	199.162	259.602	3.813	3.846	0.53	239	27.612	1339	154.699	541	62.503	926	106.983	27531	4441780	513.172	3.181	35541	4.106	0.049	20.6
ISR	Asia	Israel	4	243	0	1600	2020-10-19		3	3	1	1	2	4	1	2	2	2	175.263	175.263	NA	305204	1517	1487.86	2278	31	33.429	35261.1	171.896	263.184	3.582	3.862	0.53	255	29.461	1274	147.189					41854	4483634	518.007	4.836	34753	4.015	0.043	23.4
ISR	Asia	Israel	4	244	0	1600	2020-10-20		3	3	1	1	2	4	1	2	2	2	137.831	137.831	NA	306397	1193	1324.57	2298	20	30.857	35398.9	153.032	265.495	2.311	3.565	0.52	265	30.616	1227	141.759					42544	4526178	522.923	4.915	34357	3.969	0.039	25.9
ISR	Asia	Israel	4	245	0	1600	2020-10-21		3	3	1	1	2	4	1	2	2	2	135.405	135.405	NA	307569	1172	1189.57	2323	25	29.429	35534.3	137.435	268.383	2.888	3.4	0.52	259	29.923	1191	137.6					43454	4569632	527.943	5.02	34682	4.007	0.034	29.2
ISR	Asia	Israel	4	246	0	1600	2020-10-22		3	3	1	1	2	4	1	2	2	2	119.23	119.23	NA	308601	1032	1106.71	2352	29	29.143	35653.6	127.862	271.733	3.35	3.367	0.52	244	28.19	1121	129.512					35304	4604936	532.022	4.079	34347	3.968	0.032	31
ISR	Asia	Israel	4	247	0	1600	2020-10-23		3	3	1	1	2	4	1	2	2	2	98.087	98.087	NA	309450	849	1013.71	2378	26	28	35751.7	117.117	274.737	3.004	3.235	0.53	234	27.035	1061	122.58					30510	4635446	535.547	3.525	33742	3.898	0.03	33.3
ISR	Asia	Israel	4	248	0	1600	2020-10-24		3	3	1	1	2	4	1	2	2	2	28.421	28.421	NA	309696	246	990.143	2405	27	27.286	35780.1	114.394	277.857	3.119	3.152	0.54	231	26.688	1042	120.385					6661	4642107	536.316	0.77	32551	3.761	0.03	32.9
ISR	Asia	Israel	4	249	0	1600	2020-10-25		3	3	1	1	2	4	1	2	2	2	70.128	70.128	NA	310303	607	945.143	2440	35	27.571	35850.2	109.195	281.9	4.044	3.185	0.56	234	27.035	1064	122.927	373	43.094	650	75.096	21807	4663914	538.836	2.519	31733	3.666	0.03	33.6
ISR	Asia	Israel	4	250	0	1600	2020-10-26		3	3	1	1	2	4	1	2	2	2	102.131	102.131	NA	311187	884	854.714	2468	28	27.143	35952.3	98.748	285.135	3.235	3.136	0.57	227	26.226	986	113.915					41012	4704926	543.574	4.738	31613	3.652	0.027	37
ISR	Asia	Israel	4	251	0	1600	2020-10-27		3	3	1	1	2	4	1	2	2	2	102.478	102.478	NA	312074	887	811	2496	28	28.286	36054.8	93.697	288.37	3.235	3.268	0.58	213	24.609	916	105.828					41723	4746649	548.394	4.82	31496	3.639	0.026	38.8
ISR	Asia	Israel	4	252	0	1600	2020-10-28		3	2	1	0	1	3	0	0	0	2	83.53	83.53	NA	312797	723	746.857	2506	10	26.143	36138.4	86.287	289.526	1.155	3.02	0.59	211	24.377	897	103.633					35097	4781746	552.449	4.055	30302	3.501	0.025	40.6
ISR	Asia	Israel	4	253	0	1600	2020-10-29		2	2	1	0	1	3	0	0	0	2	74.403	74.403	NA	313441	644	691.429	2525	19	24.714	36212.8	79.883	291.721	2.195	2.855	0.61	201	23.222	858	99.127					37605	4819351	556.794	4.345	30631	3.539	0.023	44.3
ISR	Asia	Israel	4	254	0	1600	2020-10-30		2	2	1	0	1	3	0	0	0	2	78.562	78.562	NA	314121	680	667.286	2536	11	22.571	36291.3	77.093	292.992	1.271	2.608	0.64	197	22.76	786	90.809					32646	4851997	560.565	3.772	30936	3.574	0.022	46.4
ISR	Asia	Israel	4	255	0	1600	2020-10-31		2	2	1	0	1	3	0	0	0	2	26.342	26.342	NA	314349	228	664.714	2561	25	22.286	36317.7	76.796	295.88	2.888	2.575	0.67	184	21.258	755	87.227					8028	4860025	561.493	0.927	31131	3.597	0.021	46.8
ISR	Asia	Israel	4	256	0	1600	2020-11-01		2	2	1	0	1	3	0	0	0	2	76.021	76.021	NA	315007	658	672	2580	19	20	36393.7	77.638	298.075	2.195	2.311	0.71	187	21.605	797	92.08	260	30.039	438	50.603	22643	4882668	564.109	2.616	31251	3.611	0.022	46.5
ISR	Asia	Israel	4	257	0	1600	2020-11-02		2	2	1	0	1	3	0	0	0	2	91.04	91.04	NA	315795	788	658.286	2596	16	18.286	36484.7	76.054	299.923	1.849	2.113	0.73	197	22.76	752	86.881					35817	4918485	568.247	4.138	30508	3.525	0.022	46.3
ISR	Asia	Israel	4	258	0	1600	2020-11-03		2	2	1	0	1	3	0	0	0	2	97.741	97.741	NA	316641	846	652.429	2622	26	18	36582.5	75.377	302.927	3.004	2.08	0.74	187	21.605	726	83.877					41558	4960043	573.048	4.801	30485	3.522	0.021	46.7
ISR	Asia	Israel	4	259	0	1600	2020-11-04		2	2	1	1	2	3	0	2	2	3	88.845	88.845	NA	317410	769	659	2639	17	19	36671.3	76.136	304.891	1.964	2.195	0.76	178	20.565	699	80.758					39793	4999836	577.646	4.597	31156	3.6	0.021	47.3
ISR	Asia	Israel	4	260	0	1600	2020-11-05		2	2	1	1	2	3	0	2	2	3	65.854	65.854	NA	317980	570	648.429	2652	13	18.143	36737.2	74.915	306.393	1.502	2.096	0.77	175	20.218	691	79.833					35369	5035205	581.732	4.086	30836	3.563	0.021	47.6
ISR	Asia	Israel	4	261	0	1600	2020-11-06		2	2	1	1	2	3	0	2	2	3	79.833	79.833	NA	318671	691	650	2668	16	18.857	36817	75.096	308.242	1.849	2.179	0.8	156	18.023	667	77.06					31589	5066794	585.382	3.65	30685	3.545	0.021	47.2
ISR	Asia	Israel	4	262	0	1600	2020-11-07		2	2	1	1	2	3	0	2	2	3	24.493	24.493	NA	318883	212	647.714	2676	8	16.429	36841.5	74.832	309.166	0.924	1.898	0.82	156	18.023	652	75.327					8344	5075138	586.346	0.964	30730	3.55	0.021	47.4
ISR	Asia	Israel	4	263	0	1600	2020-11-08		2	2	1	1	2	3	0	2	2	3	61.695	61.695	NA	319417	534	630	2683	7	14.714	36903.2	72.786	309.975	0.809	1.7	0.85	165	19.063	687	79.371	216	24.955	383	44.249	22114	5097252	588.9	2.555	30655	3.542	0.021	48.7
ISR	Asia	Israel	4	264	0	1600	2020-11-09		2	2	1	1	2	3	0	2	2	3	83.068	83.068	NA	320136	719	620.143	2689	6	13.286	36986.2	71.647	310.668	0.693	1.535	0.88	160	18.485	690	79.718					35225	5132477	592.97	4.07	30570	3.532	0.02	49.3
ISR	Asia	Israel	4	265	0	1600	2020-11-10		2	2	1	1	2	3	0	2	2	3	77.985	77.985	NA	320811	675	595.714	2699	10	11	37064.2	68.825	311.823	1.155	1.271	0.9	151	17.445	673	77.754					41656	5174133	597.783	4.813	30584	3.533	0.019	51.3
ISR	Asia	Israel	4	266	0	1600	2020-11-11		2	2	1	1	2	3	0	2	2	3	88.152	88.152	NA	321574	763	594.857	2706	7	9.571	37152.4	68.726	312.632	0.809	1.106	0.93	153	17.677	654	75.559					40488	5214621	602.46	4.678	30684	3.545	0.019	51.6
ISR	Asia	Israel	4	267	0	1600	2020-11-12		2	2	1	1	2	3	0	2	2	3	96.586	96.586	NA	322410	836	632.857	2718	12	9.429	37249	73.116	314.018	1.386	1.089	0.96	142	16.406	637	73.594					40337	5254958	607.121	4.66	31393	3.627	0.02	49.6
ISR	Asia	Israel	4	268	0	1600	2020-11-13		2	2	1	1	2	3	0	2	2	3	87.921	87.921	NA	323171	761	642.857	2723	5	7.857	37336.9	74.271	314.596	0.578	0.908	0.97	141	16.29	617	71.284					35792	5290750	611.256	4.135	31994	3.696	0.02	49.8
ISR	Asia	Israel	4	269	0	1600	2020-11-14		2	2	1	1	2	3	0	2	2	3	33.736	33.736	NA	323463	292	654.286	2735	12	8.429	37370.6	75.592	315.983	1.386	0.974	0.99	139	16.059	634	73.248					12933	5303683	612.75	1.494	32649	3.772	0.02	49.9
ISR	Asia	Israel	4	270	0	1600	2020-11-15		2	2	1	1	2	3	0	2	2	3	72.208	72.208	NA	324088	625	667.286	2744	9	8.714	37442.8	77.093	317.022	1.04	1.007	1.01	144	16.637	680	78.562	200	23.107	383	44.249	23802	5327485	615.5	2.75	32890	3.8	0.02	49.3
ISR	Asia	Israel	4	271	0	1600	2020-11-16		2	2	1	1	2	3	0	2	2	3	100.86	100.86	NA	324961	873	689.286	2751	7	8.857	37543.7	79.635	317.831	0.809	1.023	1.03	137	15.828	664	76.714					49239	5376724	621.189	5.689	34892	4.031	0.02	50.6
ISR	Asia	Israel	4	272	0	1600	2020-11-17		2	2	1	1	2	3	0	2	2	3	95.777	95.777	NA	325790	829	711.286	2763	12	9.143	37639.5	82.177	319.217	1.386	1.056	1.04	137	15.828	646	74.634					56769	5433493	627.747	6.559	37051	4.281	0.019	52.1
ISR	Asia	Israel	4	273	0	1600	2020-11-18		2	2	1	1	2	3	0	2	2	3	91.849	91.849	NA	326585	795	715.857	2770	7	9.143	37731.3	82.705	320.026	0.809	1.056	1.05	139	16.059	637	73.594					46677	5480170	633.14	5.393	37936	4.383	0.019	53
ISR	Asia	Israel	4	274	0	1600	2020-11-19		2	2	1	1	2	3	0	2	2	3	88.96	88.96	NA	327355	770	706.429	2778	8	8.571	37820.3	81.616	320.95	0.924	0.99	1.06	137	15.828	663	76.598					56265	5536435	639.641	6.5	40211	4.646	0.018	56.9
ISR	Asia	Israel	4	275	0	1600	2020-11-20		2	2	1	1	2	3	0	2	2	3	89.422	89.422	NA	328129	774	708.286	2784	6	8.714	37909.7	81.83	321.644	0.693	1.007	1.08	142	16.406	651	75.212					44100	5580535	644.736	5.095	41398	4.783	0.017	58.4
ISR	Asia	Israel	4	276	0	1600	2020-11-21		2	2	1	1	2	3	0	2	2	3	48.755	48.755	NA	328551	422	726.857	2796	12	8.714	37958.5	83.976	323.03	1.386	1.007	1.1	134	15.481	648	74.865					15893	5596428	646.572	1.836	41821	4.832	0.017	57.5
ISR	Asia	Israel	4	277	0	1600	2020-11-22		2	2	1	1	2	3	0	2	2	3	88.383	88.383	NA	329316	765	746.857	2813	17	9.857	38046.8	86.287	324.994	1.964	1.139	1.12	130	15.019	660	76.252	216	24.955	413	47.715	35011	5631439	650.617	4.045	43422	5.017	0.017	58.1
ISR	Asia	Israel	4	278	0	1600	2020-11-23		2	2	1	1	2	3	0	2	2	3	110.796	110.796	NA	330275	959	759.143	2820	7	9.857	38157.6	87.706	325.803	0.809	1.139	1.14	123	14.211	638	73.71					53670	5685109	656.817	6.201	44055	5.09	0.017	58
ISR	Asia	Israel	4	279	0	1600	2020-11-24		2	2	1	1	2	3	0	2	2	3	99.012	99.012	NA	331132	857	763.143	2826	6	9	38256.7	88.168	326.496	0.693	1.04	1.16	126	14.557	610	70.475					60000	5745109	663.749	6.932	44517	5.143	0.017	58.3
ISR	Asia	Israel	4	280	0	1600	2020-11-25		2	2	1	1	2	3	0	2	2	3	124.66	124.66	NA	332211	1079	803.714	2831	5	8.714	38381.3	92.855	327.074	0.578	1.007	1.18	121	13.979	621	71.746					61037	5806146	670.801	7.052	46568	5.38	0.017	57.9
ISR	Asia	Israel	4	281	0	1600	2020-11-26		2	2	1	1	2	3	0	2	2	3	125.353	125.353	NA	333296	1085	848.714	2840	9	8.857	38506.7	98.054	328.114	1.04	1.023	1.19	114	13.171	630	72.786					54562	5860708	677.105	6.304	46325	5.352	0.018	54.6
ISR	Asia	Israel	4	282	0	1600	2020-11-27		2	2	1	1	2	3	0	2	2	3	119.23	119.23	NA	334328	1032	885.571	2846	6	8.857	38625.9	102.313	328.807	0.693	1.023	1.21	114	13.171	588	67.933					48852	5909560	682.749	5.644	47004	5.431	0.019	53.1
ISR	Asia	Israel	4	283	0	1600	2020-11-28		2	2	1	1	2	3	0	2	2	3	67.009	67.009	NA	334908	580	908.143	2856	10	8.571	38692.9	104.92	329.962	1.155	0.99	1.22	107	12.362	588	67.933					17528	5927088	684.774	2.025	47237	5.457	0.019	52
ISR	Asia	Israel	4	284	0	1600	2020-11-29		2	2	1	1	2	3	0	2	2	3	118.421	118.421	NA	335933	1025	945.286	2864	8	7.286	38811.3	109.212	330.886	0.924	0.842	1.24	106	12.246	644	74.403	204	23.569	428	49.448	40461	5967549	689.448	4.675	48016	5.547	0.02	50.8
ISR	Asia	Israel	4	285	0	1600	2020-11-30		2	2	1	1	2	3	0	2	2	3	145.34	145.34	NA	337191	1258	988	2872	8	7.429	38956.7	114.147	331.811	0.924	0.858	1.25	105	12.131	652	75.327					58849	6026398	696.247	6.799	48756	5.633	0.02	49.3
ISR	Asia	Israel	4	286	0	1600	2020-12-01		2	2	1	1	2	3	0	2	2	3	138.408	138.408	NA	338389	1198	1036.71	2882	10	8	39095.1	119.775	332.966	1.155	0.924	1.26	99	11.438	656	75.79					65295	6091693	703.791	7.544	49512	5.72	0.021	47.8
ISR	Asia	Israel	4	287	0	1600	2020-12-02		2	2	1	1	2	3	0	2	2	3	182.426	182.426	NA	339968	1579	1108.14	2886	4	7.857	39277.5	128.027	333.428	0.462	0.908	1.27	100	11.553	667	77.06					72832	6164525	712.206	8.414	51197	5.915	0.022	46.2
ISR	Asia	Israel	4	288	0	1600	2020-12-03		2	2	1	1	2	3	0	2	2	3	166.136	166.136	NA	341406	1438	1158.57	2895	9	7.857	39443.6	133.853	334.468	1.04	0.908	1.27	106	12.246	683	78.909					65499	6230024	719.773	7.567	52759	6.095	0.022	45.5
ISR	Asia	Israel	4	289	0	1600	2020-12-04		2	2	1	1	2	3	0	2	2	3	80.295	80.295	NA	342101	695	1110.43	2896	1	7.143	39523.9	128.291	334.583	0.116	0.825	1.28	113	13.055	702	81.104					61640	6291664	726.894	7.121	54586	6.306	0.02	49.2
ISR	Asia	Israel	4	290	0	1600	2020-12-05		2	2	1	1	2	3	0	2	2	3	199.294	199.294	NA	343826	1725	1274	2909	13	7.571	39723.2	147.189	336.085	1.502	0.875	1.31	108	12.478	700	80.873					25875	6317539	729.884	2.989	55779	6.444	0.023	43.8
ISR	Asia	Israel	4	291	0	1600	2020-12-06		2	2	1	1	2	3	0	2	2	3	124.776	124.776	NA	344906	1080	1281.86	2917	8	7.571	39848	148.097	337.01	0.924	0.875	1.31	115	13.286	734	84.801	314	36.277	628	72.555	42928	6360467	734.843	4.96	56131	6.485	0.023	43.8
ISR	Asia	Israel	4	292	0	1600	2020-12-07		2	2	1	1	2	3	0	2	2	3	218.473	218.473	NA	346797	1891	1372.29	2924	7	7.429	40066.5	158.544	337.818	0.809	0.858	1.31	113	13.055	728	84.108					67667	6428134	742.661	7.818	57391	6.631	0.024	41.8
ISR	Asia	Israel	4	293	0	1600	2020-12-08		2	2	1	1	2	3	0	2	2	3	171.913	171.913	NA	348285	1488	1413.71	2932	8	7.143	40238.4	163.331	338.743	0.924	0.825	1.31	115	13.286	734	84.801					70495	6498629	750.806	8.144	58134	6.716	0.024	41.1
ISR	Asia	Israel	4	294	0	1600	2020-12-09		2	2	1	1	2	3	0	2	2	3	229.448	229.448	NA	350271	1986	1471.86	2934	2	6.857	40467.8	170.048	338.974	0.231	0.792	1.31	112	12.94	744	85.956					75470	6574099	759.525	8.719	58511	6.76	0.025	39.8
ISR	Asia	Israel	4	295	0	1600	2020-12-10		2	2	1	1	2	3	0	2	2	3	245.623	245.623	NA	352397	2126	1570.14	2961	27	9.429	40713.5	181.403	342.093	3.119	1.089	1.32	110	12.709	762	88.036					77817	6651916	768.515	8.99	60270	6.963	0.026	38.4
ISR	Asia	Israel	4	296	0	1600	2020-12-11		2	2	1	1	2	3	0	2	2	3	100.745	100.745	NA	353269	872	1595.43	2969	8	10.429	40814.2	184.325	343.017	0.924	1.205	1.32	113	13.055	770	88.96					77211	6729127	777.436	8.92	62495	7.22	0.026	39.2
ISR	Asia	Israel	4	297	0	1600	2020-12-12		2	2	1	1	2	3	0	2	2	3	290.796	290.796	NA	355786	2517	1708.57	2983	14	10.571	41105	197.396	344.635	1.617	1.221	1.35	119	13.748	778	89.885					44860	6773987	782.619	5.183	65207	7.534	0.026	38.2
ISR	Asia	Israel	4	298	0	1600	2020-12-13		2	2	1	1	2	3	0	2	2	3	160.591	160.591	NA	357176	1390	1752.86	2999	16	11.714	41265.6	202.513	346.483	1.849	1.353	1.35	116	13.402	864	99.82	328	37.895	718	82.953	51475	6825462	788.566	5.947	66428	7.675	0.026	37.9
ISR	Asia	Israel	4	299	0	1600	2020-12-14		2	2	1	1	2	3	0	2	2	3	269.192	269.192	NA	359506	2330	1815.57	3004	5	11.429	41534.8	209.758	347.061	0.578	1.32	1.36	120	13.864	909	105.019					73698	6899160	797.08	8.515	67289	7.774	0.027	37.1
ISR	Asia	Israel	4	300	0	1600	2020-12-15		2	2	1	1	2	3	1	2	2	3	129.859	129.859	NA	360630	1124	1763.57	3014	10	11.714	41664.6	203.751	348.216	1.155	1.353	1.37	118	13.633	925	106.868					83972	6983132	806.782	9.702	69215	7.997	0.025	39.2
ISR	Asia	Israel	4	301	0	1600	2020-12-16		2	2	1	1	2	3	1	2	2	3	509.731	509.731	NA	365042	4412	2110.14	3034	20	14.286	42174.4	243.791	350.527	2.311	1.65	1.41	126	14.557	926	106.983					84131	7067263	816.502	9.72	70452	8.14	0.03	33.4
ISR	Asia	Israel	4	302	0	1600	2020-12-17		2	2	1	1	2	3	1	2	2	3	338.858	338.858	NA	367975	2933	2225.43	3050	16	12.714	42513.2	257.11	352.375	1.849	1.469	1.4	129	14.904	960	110.912					80668	7147931	825.821	9.32	70859	8.187	0.031	31.8
ISR	Asia	Israel	4	303	0	1600	2020-12-18		2	2	1	1	2	3	1	2	2	3	251.515	251.515	NA	370152	2177	2411.86	3057	7	12.571	42764.7	278.649	353.184	0.809	1.452	1.39	129	14.904	978	112.991					76772	7224703	834.691	8.87	70797	8.179	0.034	29.4
ISR	Asia	Israel	4	304	0	1600	2020-12-19	61	2	2	1	1	2	3	1	2	2	3	315.867	315.867	NA	372886	2734	2442.86	3074	17	13	43080.6	282.23	355.148	1.964	1.502	1.38	144	16.637	996	115.071					62141	7286844	841.87	7.179	73265	8.465	0.033	30
ISR	Asia	Israel	4	305	0	1600	2020-12-20	7417	2	2	1	1	2	3	1	2	2	3	216.509	NA	216.509	374760	1874	2512	3099	25	14.286	43297.1	290.219	358.037	2.888	1.65	1.38	146	16.868	1089	125.815	461	53.261	951	109.872	73444	7360288	850.356	8.485	76404	8.827	0.033	30.4
ISR	Asia	Israel	4	306	0	1600	2020-12-21	32300	2	2	1	1	2	3	1	2	2	3	404.25	NA	404.25	378259	3499	2679	3111	12	15.286	43701.4	309.513	359.423	1.386	1.766	1.39	151	17.445	1100	127.086					95598	7455886	861.4	11.045	79532	9.189	0.034	29.7
ISR	Asia	Israel	4	307	0	1600	2020-12-22	76917	2	2	1	1	2	3	1	2	2	4	488.473	NA	488.473	382487	4228	3122.43	3136	25	17.429	44189.8	360.743	362.311	2.888	2.014	1.4	148	17.099	1150	132.863					95331	7551217	872.414	11.014	81155	9.376	0.038	26
ISR	Asia	Israel	4	308	0	1600	2020-12-23	139755	2	2	1	1	2	3	1	2	2	4	292.876	NA	292.876	385022	2535	2854.29	3150	14	16.571	44482.7	329.764	363.929	1.617	1.915	1.38	147	16.983	1161	134.134					99562	7650779	883.917	11.503	83359	9.631	0.034	29.2
ISR	Asia	Israel	4	309	0	1600	2020-12-24	213077	2	2	1	1	2	3	1	2	2	4	537.921	NA	537.921	389678	4656	3100.43	3171	21	17.286	45020.6	358.202	366.355	2.426	1.997	1.41	153	17.677	1173	135.52					102717	7753496	895.784	11.867	86509	9.995	0.036	27.9
ISR	Asia	Israel	4	310	0	1600	2020-12-25	251522	2	2	1	1	2	3	1	2	2	4	544.507	NA	544.507	394391	4713	3462.71	3186	15	18.429	45565.1	400.058	368.088	1.733	2.129	1.42	174	20.103	1218	140.719					87038	7840534	905.84	10.056	87976	10.164	0.039	25.4
ISR	Asia	Israel	4	311	0	1600	2020-12-26	284093	2	2	1	1	2	3	1	2	2	4	493.672	NA	493.672	398664	4273	3682.57	3210	24	19.429	46058.8	425.458	370.861	2.773	2.245	1.4	169	19.525	1263	145.918					64929	7905463	913.341	7.501	88374	10.21	0.042	24
ISR	Asia	Israel	4	312	0	1600	2020-12-27	388461	2	3	1	1	2	3	1	2	2	4	324.185	NA	324.185	401470	2806	3815.71	3226	16	18.143	46383	440.841	372.709	1.849	2.096	1.39	185	21.374	1379	159.32	608	70.244	1172	135.405	72924	7978387	921.766	8.425	88300	10.202	0.043	23.1
ISR	Asia	Israel	4	313	0	1600	2020-12-28	523261	2	3	1	1	2	3	1	2	2	4	671.824	NA	671.824	407285	5815	4146.57	3256	30	20.714	47054.8	479.066	376.175	3.466	2.393	1.39	185	21.374	1345	155.392					100039	8078426	933.324	11.558	88934	10.275	0.047	21.4
ISR	Asia	Israel	4	314	0	1600	2020-12-29	679195	2	3	1	1	2	3	1	2	2	4	590.72	NA	590.72	412398	5113	4273	3292	36	22.286	47645.5	493.672	380.334	4.159	2.575	1.37	202	23.338	1371	158.396					99629	8178055	944.835	11.51	89548	10.346	0.048	21
ISR	Asia	Israel	4	315	0	1600	2020-12-30	831904	2	3	1	1	2	3	1	2	2	4	483.621	NA	483.621	416584	4186	4508.86	3307	15	22.429	48129.2	520.921	382.067	1.733	2.591	1.36	206	23.8	1395	161.168					103391	8281446	956.78	11.945	90095	10.409	0.05	20
ISR	Asia	Israel	4	316	0	1600	2020-12-31	990052	2	3	1	1	2	3	1	2	2	4	771.529	NA	771.529	423262	6678	4797.71	3325	18	22	48900.7	554.294	384.147	2.08	2.542	1.37	219	25.302	1439	166.252					103597	8385043	968.749	11.969	90221	10.423	0.053	18.8
ISR	Asia	Israel	4	317	0	1600	2021-01-01	1061280	2	3	1	1	2	3	1	2	2	4	606.317	NA	606.317	428510	5248	4874.14	3356	31	24.286	49507	563.124	387.729	3.582	2.806	1.38	226	26.11	1476	170.527					101217	8486260	980.442	11.694	92247	10.658	0.053	18.9
ISR	Asia	Israel	4	318	0	1600	2021-01-02	1132898	2	3	1	1	2	3	1	2	2	4	726.587	NA	726.587	434799	6289	5162.14	3392	36	26	50233.6	596.397	391.888	4.159	3.004	1.37	221	25.533	1512	174.686					77160	8563420	989.357	8.915	93994	10.859	0.055	18.2
ISR	Asia	Israel	4	319	0	1600	2021-01-03	1282289	2	3	1	1	2	3	1	2	2	4	779.039	NA	779.039	441542	6743	5724.57	3416	24	27.143	51012.6	661.377	394.66	2.773	3.136	1.36	257	29.692	1694	195.713	775	89.538	1443	166.714	79938	8643358	998.592	9.235	94996	10.975	0.06	16.6
ISR	Asia	Israel	4	320	0	1600	2021-01-04	1434113	2	3	1	1	2	3	1	2	2	4	766.099	NA	766.099	448173	6631	5841.14	3445	29	27	51778.7	674.844	398.011	3.35	3.119	1.34	261	30.154	1725	199.294					111655	8755013	1011.49	12.9	96655	11.167	0.06	16.5
ISR	Asia	Israel	4	321	0	1600	2021-01-05	1558954	2	3	1	1	2	3	1	2	2	4	920.335	NA	920.335	456139	7966	6248.71	3496	51	29.143	52699.1	721.932	403.903	5.892	3.367	1.31	276	31.887	1791	206.919					116537	8871550	1024.96	13.464	99071	11.446	0.063	15.9
ISR	Asia	Israel	4	322	0	1600	2021-01-06	1662016	2	3	1	1	2	3	1	2	2	4	844.43	NA	844.43	463448	7309	6694.86	3529	33	31.714	53543.5	773.476	407.716	3.813	3.664	1.29	278	32.118	1826	210.963					122920	8994470	1039.16	14.201	101861	11.768	0.066	15.2
ISR	Asia	Israel	4	323	0	1600	2021-01-07	1777824	2	3	1	1	2	4	1	2	2	4	878.05	NA	878.05	471048	7600	6826.57	3552	23	32.429	54421.6	788.694	410.373	2.657	3.747	1.27	282	32.58	1859	214.776					117948	9112418	1052.78	13.627	103911	12.005	0.066	15.2
ISR	Asia	Israel	4	324	0	1600	2021-01-08	1844110	2	3	1	1	2	4	1	2	2	4	728.897	NA	728.897	477357	6309	6978.14	3596	44	34.286	55150.5	806.205	415.456	5.083	3.961	1.26	294	33.967	1883	217.549					116982	9229400	1066.3	13.515	106163	12.265	0.066	15.2
ISR	Asia	Israel	4	325	0	1600	2021-01-09	1888564	2	3	1	1	2	4	1	2	2	4	933.159	NA	933.159	485434	8077	7233.57	3645	49	36.143	56083.6	835.716	421.118	5.661	4.176	1.25	293	33.851	1941	224.249					80260	9309660	1075.57	9.273	106606	12.317	0.068	14.7
ISR	Asia	Israel	4	326	0	1600	2021-01-10	1926111	2	3	1	1	2	4	1	2	2	4	679.911	NA	679.911	491319	5885	7111	3671	26	36.429	56763.5	821.555	424.121	3.004	4.209	1.23	306	35.353	2134	246.547	1056	122.003	1877	216.855	96440	9406100	1086.71	11.142	108963	12.589	0.065	15.3
ISR	Asia	Israel	4	327	0	1600	2021-01-11	1947126	2	3	1	1	2	4	1	2	2	4	1126.91	NA	1126.91	501073	9754	7557.14	3704	33	37	57890.4	873.099	427.934	3.813	4.275	1.22	319	36.855	2132	246.316					126327	9532427	1101.31	14.595	111059	12.831	0.068	14.7
ISR	Asia	Israel	4	328	0	1600	2021-01-12	1970999	2	3	1	1	2	4	1	2	2	4	1038.64	NA	1038.64	510063	8990	7703.43	3771	67	39.286	58929.1	890	435.675	7.741	4.539	1.19	316	36.508	2123	245.276					120994	9653421	1115.29	13.979	111696	12.905	0.069	14.5
ISR	Asia	Israel	4	329	0	1600	2021-01-13	2022904	2	3	1	1	2	4	1	2	2	4	1154.98	NA	1154.98	520060	9997	8087.43	3817	46	41.143	60084.1	934.364	440.989	5.315	4.753	1.17	320	36.971	2132	246.316					122324	9775745	1129.42	14.132	111611	12.895	0.072	13.8
ISR	Asia	Israel	4	330	0	1600	2021-01-14	2079200	2	3	1	1	2	4	1	2	2	4	1126.91	NA	1126.91	529814	9754	8395.14	3870	53	45.429	61211	969.915	447.112	6.123	5.248	1.14	332	38.357	2165	250.129					124893	9900638	1143.85	14.429	112603	13.009	0.075	13.4
ISR	Asia	Israel	4	331	0	1600	2021-01-15	2109809	2	3	1	1	2	4	1	2	2	4	604.815	NA	604.815	535049	5235	8241.71	3910	40	44.857	61815.8	952.189	451.734	4.621	5.182	1.11	326	37.664	2185	252.439					102024	10002662	1155.64	11.787	110466	12.762	0.075	13.4
ISR	Asia	Israel	4	332	0	1600	2021-01-16	2139172	2	3	1	1	2	4	1	2	2	4	976.253	NA	976.253	543499	8450	8295	3959	49	44.857	62792	958.346	457.395	5.661	5.182	1.09	319	36.855	2190	253.017					71754	10074416	1163.93	8.29	109251	12.622	0.076	13.2
ISR	Asia	Israel	4	333	0	1600	2021-01-17	2207411	2	3	1	1	2	4	1	2	2	4	946.215	NA	946.215	551689	8190	8624.29	4005	46	47.714	63738.2	996.389	462.709	5.315	5.513	1.07	342	39.512	2382	275.199	1184	136.791	1984	229.217	64475	10138891	1171.38	7.449	104684	12.094	0.082	12.1
ISR	Asia	Israel	4	334	0	1600	2021-01-18	2276927	2	3	1	1	2	4	1	2	2	4	757.896	NA	757.896	558249	6560	8168	4044	39	48.571	64496.1	943.673	467.215	4.506	5.612	1.03	345	39.859	2282	263.646					102019	10240910	1183.16	11.787	101212	11.693	0.081	12.4
ISR	Asia	Israel	4	335	0	1600	2021-01-19	2349500	2	3	1	1	2	4	1	2	2	4	852.633	NA	852.633	565629	7380	7938	4080	36	44.143	65348.8	917.1	471.374	4.159	5.1	1.01	362	41.823	2240	258.794					96080	10336990	1194.26	11.1	97653	11.282	0.081	12.3
ISR	Asia	Israel	4	336	0	1600	2021-01-20	2426025	2	3	1	1	2	4	1	2	2	4	1179.94	NA	1179.94	575842	10213	7968.86	4181	101	52	66528.7	920.665	483.043	11.669	6.008	0.99	372	42.978	2195	253.595					93421	10430411	1205.06	10.793	93524	10.805	0.085	11.7
ISR	Asia	Israel	4	337	0	1600	2021-01-21	2495600	2	3	1	1	2	4	1	2	2	4	811.85	NA	811.85	582869	7027	7579.29	4245	64	53.571	67340.6	875.657	490.437	7.394	6.189	0.97	388	44.827	2170	250.706					82624	10513035	1214.6	9.546	87485	10.107	0.087	11.5
ISR	Asia	Israel	4	338	0	1600	2021-01-22	2533312	2	3	1	1	2	4	1	2	2	4	711.567	NA	711.567	589028	6159	7711.29	4266	21	50.857	68052.1	890.907	492.863	2.426	5.876	0.96	401	46.329	2097	242.273					86036	10599071	1224.54	9.94	85201	9.844	0.091	11
ISR	Asia	Israel	4	339	0	1600	2021-01-23	2573156	2	3	1	1	2	4	1	2	2	4	569.924	NA	569.924	593961	4933	7208.86	4341	75	54.571	68622.1	832.86	501.528	8.665	6.305	0.94	409	47.253	2096	242.157					31000	10630071	1228.12	3.582	79379	9.171	0.091	11
ISR	Asia	Israel	4	340	0	1600	2021-01-24	2642084	2	3	1	1	2	4	1	2	2	4	397.664	NA	397.664	597403	3442	6530.57	4419	78	59.143	69019.7	754.496	510.54	9.012	6.833	0.94	398	45.982	2208	255.097	1094	126.393	1830	211.425	54458	10684529	1234.41	6.292	77948	9.006	0.084	11.9
ISR	Asia	Israel	4	341	0	1600	2021-01-25	2722811	2	3	1	1	2	4	1	2	2	4	423.544	NA	423.544	601069	3666	6117.14	4498	79	64.857	69443.3	706.731	519.667	9.127	7.493	0.94	393	45.404	2128	245.854					91652	10776181	1245	10.589	76467	8.834	0.08	12.5
ISR	Asia	Israel	4	342	0	1600	2021-01-26	2801289	2	3	1	1	2	4	1	2	2	4	992.081	NA	992.081	609656	8587	6289.57	4513	15	61.857	70435.3	726.653	521.4	1.733	7.147	0.98	404	46.675	2078	240.077					83590	10859771	1254.66	9.657	74683	8.628	0.084	11.9
ISR	Asia	Israel	4	343	0	1600	2021-01-27	2878968	2	3	1	1	2	4	1	2	2	4	1378.77	NA	1378.77	621590	11934	6535.43	4605	92	60.571	71814.1	755.057	532.029	10.629	6.998	1	396	45.751	2026	234.07					86102	10945873	1264.61	9.948	73637	8.507	0.089	11.3
ISR	Asia	Israel	4	344	0	1600	2021-01-28	2958369	2	3	1	1	2	4	1	2	2	4	843.968	NA	843.968	628895	7305	6575.14	4669	64	60.571	72658.1	759.646	539.423	7.394	6.998	0.99	403	46.56	2022	233.608					78521	11024394	1273.68	9.072	73051	8.44	0.09	11.1
ISR	Asia	Israel	4	345	0	1600	2021-01-29	2994889	2	3	1	1	2	4	1	2	2	4	588.756	NA	588.756	633991	5096	6423.29	4700	31	62	73246.8	742.101	543.005	3.582	7.163	0.98	420	48.524	1990	229.911					74377	11098771	1282.27	8.593	71386	8.247	0.09	11.1
ISR	Asia	Israel	4	346	0	1600	2021-01-30	3029170	2	3	1	1	2	4	1	2	2	4	554.327	NA	554.327	638789	4798	6404	4738	38	56.714	73801.2	739.873	547.395	4.39	6.552	0.97	390	45.058	1956	225.982					26884	11125655	1285.38	3.106	70798	8.18	0.09	11.1
ISR	Asia	Israel	4	347	0	1600	2021-01-31	3102334	2	3	1	1	2	4	1	2	2	4	536.766	NA	536.766	643435	4646	6576	4796	58	53.857	74337.9	759.745	554.096	6.701	6.222	0.97	398	45.982	2097	242.273	1004	115.995	1619	187.048	55061	11180716	1291.74	6.361	70884	8.189	0.093	10.8
ISR	Asia	Israel	4	348	0	1600	2021-02-01	3184600	2	3	1	1	2	4	1	2	2	4	1017.96	NA	1017.96	652246	8811	7311	4816	20	45.429	75355.9	844.661	556.407	2.311	5.248	0.98	404	46.675	2065	238.575					93114	11273830	1302.5	10.758	71093	8.214	0.103	9.7
ISR	Asia	Israel	4	349	0	1600	2021-02-02	3254454	2	3	1	1	2	4	1	2	2	4	893.301	NA	893.301	659978	7732	7188.86	4887	71	53.429	76249.2	830.55	564.609	8.203	6.173	0.97	413	47.715	2050	236.843					88878	11362708	1312.77	10.268	71848	8.301	0.1	10
ISR	Asia	Israel	4	350	0	1600	2021-02-03	3314513	2	3	1	1	2	4	1	2	2	4	1027.78	NA	1027.78	668874	8896	6754.86	4948	61	49	77277	780.408	571.657	7.048	5.661	0.95	398	45.982	2013	232.568					86391	11449099	1322.75	9.981	71889	8.306	0.094	10.6
ISR	Asia	Israel	4	351	0	1600	2021-02-04	3386887	2	3	1	1	2	4	1	2	2	4	779.154	NA	779.154	675618	6744	6674.71	5001	53	47.429	78056.1	771.149	577.78	6.123	5.48	0.94	391	45.173	1961	226.56					84657	11533756	1332.53	9.781	72766	8.407	0.092	10.9
ISR	Asia	Israel	4	352	0	1600	2021-02-05	3420656	2	3	1	1	2	4	1	2	2	4	605.161	NA	605.161	680856	5238	6695	5020	19	45.714	78661.3	773.493	579.975	2.195	5.282	0.92	394	45.52	1874	216.509					84147	11617903	1342.25	9.722	74162	8.568	0.09	11.1
ISR	Asia	Israel	4	353	0	1600	2021-02-06	3442186	2	3	1	1	2	4	1	2	2	4	546.124	NA	546.124	685583	4727	6684.86	5071	51	47.571	79207.4	772.321	585.867	5.892	5.496	0.91	404	46.675	1862	215.122					29034	11646937	1345.61	3.354	74469	8.604	0.09	11.1
ISR	Asia	Israel	4	354	0	1600	2021-02-07	3496127	2	2	1	0	2	4	1	0	0	4	753.044	NA	753.044	692101	6518	6952.29	5121	50	46.429	79960.5	803.218	591.644	5.777	5.364	0.89	408	47.137	2004	231.528	1031	119.114	1650	190.629	54011	11700948	1351.85	6.24	74319	8.586	0.094	10.7
ISR	Asia	Israel	4	355	0	1600	2021-02-08	3554601	2	2	1	0	2	4	1	0	0	4	511.464	NA	511.464	696528	4427	6326	5171	50	50.714	80471.9	730.861	597.421	5.777	5.859	0.87	405	46.791	1959	226.329					91351	11792299	1362.4	10.554	74067	8.557	0.085	11.7
ISR	Asia	Israel	4	356	0	1600	2021-02-09	3620709	2	2	1	0	2	4	1	0	0	4	830.797	NA	830.797	703719	7191	6248.71	5216	45	47	81302.7	721.932	602.62	5.199	5.43	0.85	387	44.711	1855	214.314					81706	11874005	1371.84	9.44	73042	8.439	0.086	11.7
ISR	Asia	Israel	4	357	0	1600	2021-02-10	3691031	2	2	1	0	2	4	1	0	0	4	694.353	NA	694.353	709729	6010	5836.43	5257	41	44.143	81997.1	674.3	607.357	4.737	5.1	0.84	387	44.711	1824	210.732					77548	11951553	1380.8	8.959	71779	8.293	0.081	12.3
ISR	Asia	Israel	4	358	0	1600	2021-02-11	3771905	2	2	1	0	2	4	1	0	0	4	587.254	NA	587.254	714812	5083	5599.14	5283	26	40.286	82584.3	646.885	610.36	3.004	4.654	0.82	371	42.863	1767	204.147					76493	12028046	1389.63	8.837	70613	8.158	0.079	12.6
ISR	Asia	Israel	4	359	0	1600	2021-02-12	3810834	2	2	1	0	2	4	1	0	0	4	454.507	NA	454.507	718746	3934	5412.86	5304	21	40.571	83038.8	625.363	612.787	2.426	4.687	0.81	362	41.823	1687	194.904					67596	12095642	1397.44	7.81	68248	7.885	0.079	12.6
ISR	Asia	Israel	4	360	0	1600	2021-02-13	3838221	2	2	1	0	2	4	1	0	0	4	358.152	NA	358.152	721846	3100	5180.43	5351	47	40	83397	598.51	618.217	5.43	4.621	0.8	374	43.209	1675	193.518					24927	12120569	1400.33	2.88	67662	7.817	0.077	13.1
ISR	Asia	Israel	4	361	0	1600	2021-02-14	3912945	2	2	1	0	2	4	1	0	0	4	292.76	NA	292.76	724380	2534	4611.29	5388	37	38.143	83689.7	532.755	622.491	4.275	4.407	0.79	362	41.823	1786	206.342	851	98.319	1387	160.244	47472	12168041	1405.81	5.485	66728	7.709	0.069	14.5
ISR	Asia	Israel	4	362	0	1600	2021-02-15	3994262	2	2	1	0	2	4	1	0	0	4	683.146	NA	683.146	730293	5913	4823.57	5414	26	34.714	84372.9	557.281	625.495	3.004	4.011	0.8	374	43.209	1747	201.836					70971	12239012	1414.01	8.199	63816	7.373	0.076	13.2
ISR	Asia	Israel	4	363	0	1600	2021-02-16	4077577	2	2	1	0	2	4	1	0	0	4	494.712	NA	494.712	734575	4282	4408	5441	27	32.143	84867.6	509.269	628.615	3.119	3.714	0.79	350	40.437	1671	193.056					74148	12313160	1422.58	8.567	62736	7.248	0.07	14.2
ISR	Asia	Israel	4	364	0	1600	2021-02-17	4139373	2	2	1	0	2	4	1	0	0	4	468.37	NA	468.37	738629	4054	4128.57	5473	32	30.857	85336	476.986	632.312	3.697	3.565	0.78	358	41.361	1651	190.745					64502	12377662	1430.03	7.452	60873	7.033	0.068	14.7
ISR	Asia	Israel	4	365	0	1600	2021-02-18	4208343	2	2	1	0	2	4	1	0	0	4	381.836	NA	381.836	741934	3305	3874.57	5509	36	32.286	85717.8	447.641	636.471	4.159	3.73	0.79	336	38.819	1595	184.275					52620	12430282	1436.11	6.079	57462	6.639	0.067	14.8
ISR	Asia	Israel	4	366	0	1600	2021-02-19	4247903	2	2	1	0	2	4	1	0	0	4	297.959	NA	297.959	744513	2579	3681	5526	17	31.714	86015.8	425.277	638.435	1.964	3.664	0.81	346	39.974	1489	172.029					62785	12493067	1443.36	7.254	56775	6.559	0.065	15.4
ISR	Asia	Israel	4	367	0	1600	2021-02-20	4279488	2	2	1	0	2	4	1	0	0	4	0	NA	0	744513	0	3238.14	5526	0	25	86015.8	374.112	638.435	0	2.888	0.83	328	37.895	1484	171.451					19606	12512673	1445.63	2.265	56015	6.472	0.058	17.3
ISR	Asia	Israel	4	368	0	1600	2021-02-21	4358800	2	2	1	0	1	4	1	0	0	4	638.897	NA	638.897	750043	5530	3666.14	5577	51	27	86654.7	423.56	644.327	5.892	3.119	0.88	323	37.317	1588	183.466	630	72.786	1158	133.787	50262	12562935	1451.43	5.807	56413	6.518	0.065	15.4
ISR	Asia	Israel	4	369	0	1600	2021-02-22	4443679	2	2	1	0	1	4	1	0	0	4	572.466	NA	572.466	754998	4955	3529.29	5596	19	26	87227.1	407.749	646.522	2.195	3.004	0.89	319	36.855	1491	172.26					70487	12633422	1459.58	8.144	56344	6.51	0.063	16
ISR	Asia	Israel	4	370	0	1600	2021-02-23	4520885	2	2	1	0	1	4	1	0	0	4	528.448	NA	528.448	759572	4574	3571	5634	38	27.571	87755.6	412.568	650.913	4.39	3.185	0.89	302	34.891	1458	168.447					74412	12707834	1468.17	8.597	56382	6.514	0.063	15.8
ISR	Asia	Israel	4	371	0	1600	2021-02-24	4581758	2	2	1	0	1	4	1	0	0	4	483.39	NA	483.39	763756	4184	3589.57	5660	26	26.714	88239	414.714	653.916	3.004	3.086	0.89	296	34.198	1420	164.057					76206	12784040	1476.98	8.804	58054	6.707	0.062	16.2
ISR	Asia	Israel	4	372	0	1600	2021-02-25	4633260	2	3	1	1	1	4	1	2	2	4	458.666	NA	458.666	767726	3970	3684.57	5687	27	25.429	88697.6	425.689	657.036	3.119	2.938	0.9	291	33.62	1353	156.316					70315	12854355	1485.1	8.124	60582	6.999	0.061	16.4
ISR	Asia	Israel	4	373	0	1600	2021-02-26	4659061	2	3	1	1	1	4	1	2	2	4	352.838	NA	352.838	770780	3054	3752.43	5697	10	24.429	89050.5	433.529	658.191	1.155	2.822	0.9	294	33.967	1329	153.543					65688	12920043	1492.69	7.589	60997	7.047	0.062	16.3
ISR	Asia	Israel	4	374	0	1600	2021-02-27	4677324	2	3	1	1	1	4	1	2	2	4	295.187	NA	295.187	773335	2555	4117.43	5732	35	29.429	89345.7	475.699	662.235	4.044	3.4	0.9	293	33.851	1358	156.894					24383	12944426	1495.51	2.817	61679	7.126	0.067	15
ISR	Asia	Israel	4	375	0	1600	2021-02-28	4717659	2	2	1	0	1	4	1	0	0	4	285.597	NA	285.597	775807	2472	3680.57	5752	20	25	89631.3	425.227	664.545	2.311	2.888	0.9	283	32.696	1454	167.985	639	73.826	1156	133.556	54627	12999053	1501.82	6.311	62303	7.198	0.059	16.9
ISR	Asia	Israel	4	376	0	1600	2021-03-01	4763216	2	2	1	0	1	4	1	0	0	4	479.577	NA	479.577	779958	4151	3565.71	5760	8	23.429	90110.8	411.957	665.47	0.924	2.707	0.92	266	30.732	1411	163.017					91178	13090231	1512.35	10.534	65258	7.539	0.055	18.3
ISR	Asia	Israel	4	377	0	1600	2021-03-02	4804252	2	2	1	0	1	4	1	0	0	4	607.703	NA	607.703	785218	5260	3663.71	5790	30	22.286	90718.5	423.28	668.936	3.466	2.575	0.92	258	29.807	1369	158.165					93223	13183454	1523.12	10.77	67946	7.85	0.054	18.5
ISR	Asia	Israel	4	378	0	1600	2021-03-03	4846298	2	2	1	0	1	4	1	0	0	4	492.979	NA	492.979	789485	4267	3675.57	5803	13	20.429	91211.5	424.65	670.438	1.502	2.36	0.91	252	29.114	1337	154.468					95204	13278658	1534.12	10.999	70660	8.164	0.052	19.2
ISR	Asia	Israel	4	379	0	1600	2021-03-04	4885842	2	2	1	0	1	4	1	0	0	4	453.12	NA	453.12	793407	3922	3668.71	5822	19	19.286	91664.6	423.857	672.633	2.195	2.228	0.89	257	29.692	1319	152.388					92360	13371018	1544.79	10.671	73809	8.527	0.05	20.1
ISR	Asia	Israel	4	380	0	1600	2021-03-05	4903042	2	2	1	0	1	4	1	0	0	4	353.3	NA	353.3	796465	3058	3669.29	5834	12	19.571	92017.9	423.923	674.019	1.386	2.261	0.88	258	29.807	1232	142.337					101660	13472678	1556.54	11.745	78948	9.121	0.046	21.5
ISR	Asia	Israel	4	381	0	1600	2021-03-06	4913734	2	2	1	0	1	4	1	0	0	4	376.868	NA	376.868	799727	3262	3770.29	5856	22	17.714	92394.8	435.592	676.561	2.542	2.047	0.86	262	30.27	1211	139.91					41052	13513730	1561.28	4.743	81329	9.396	0.046	21.6
ISR	Asia	Israel	4	382	0	1600	2021-03-07	4944733	2	2	1	0	1	3	1	0	0	4	213.505	NA	213.505	801575	1848	3681.14	5891	35	19.857	92608.3	425.293	680.604	4.044	2.294	0.83	264	30.501	1310	151.348	641	74.057	1051	121.425	64328	13578058	1568.71	7.432	82715	9.556	0.045	22.5
ISR	Asia	Israel	4	383	0	1600	2021-03-08	4972042	2	2	1	0	1	3	1	0	0	4	409.102	NA	409.102	805116	3541	3594	5917	26	22.429	93017.4	415.225	683.608	3.004	2.591	0.8	262	30.27	1278	147.651					98940	13676998	1580.14	11.431	83824	9.684	0.043	23.3
ISR	Asia	Israel	4	384	0	1600	2021-03-09	4998658	2	2	1	0	1	3	1	0	0	4	363.467	NA	363.467	808262	3146	3292	5933	16	20.429	93380.9	380.334	685.457	1.849	2.36	0.78	252	29.114	1225	141.528					95498	13772496	1591.18	11.033	84149	9.722	0.039	25.6
ISR	Asia	Israel	4	385	0	1600	2021-03-10	5021773	2	2	1	0	1	3	1	0	0	4	373.171	NA	373.171	811492	3230	3143.86	5950	17	21	93754	363.219	687.421	1.964	2.426	0.76	245	28.306	1194	137.946					99098	13871594	1602.63	11.449	84705	9.786	0.037	26.9
ISR	Asia	Israel	4	386	0	1600	2021-03-11	5044883	2	2	1	0	1	3	1	0	0	4	318.64	NA	318.64	814250	2758	2977.57	5967	17	20.714	94072.7	344.008	689.385	1.964	2.393	0.73	252	29.114	1160	134.018					85507	13957101	1612.51	9.879	83726	9.673	0.036	28.1
ISR	Asia	Israel	4	387	0	1600	2021-03-12	5055998	2	2	1	0	1	3	1	0	0	4	225.058	NA	225.058	816198	1948	2819	5980	13	20.857	94297.7	325.687	690.887	1.502	2.41	0.7	254	29.345	1093	126.277					85496	14042597	1622.38	9.878	81417	9.406	0.035	28.9
ISR	Asia	Israel	4	388	0	1600	2021-03-13	5063908	2	2	1	0	1	3	1	0	0	4	184.968	NA	184.968	817799	1601	2581.71	5988	8	18.857	94482.7	298.273	691.811	0.924	2.179	0.68	259	29.923	1106	127.779					27131	14069728	1625.52	3.135	79428	9.177	0.033	30.8
ISR	Asia	Israel	4	389	0	1600	2021-03-14	5084821	2	2	1	0	1	3	1	0	0	4	136.098	NA	136.098	818977	1178	2486	6011	23	17.143	94618.8	287.215	694.468	2.657	1.981	0.65	270	31.194	1167	134.827	495	57.189	851	98.319	58720	14128448	1632.3	6.784	78627	9.084	0.032	31.6
ISR	Asia	Israel	4	390	0	1600	2021-03-15	5104798	2	2	1	0	1	3	1	0	0	4	223.672	NA	223.672	820913	1936	2256.71	6030	19	16.143	94842.5	260.725	696.664	2.195	1.865	0.62	256	29.576	1092	126.162					89217	14217665	1642.61	10.308	77238	8.924	0.029	34.2
ISR	Asia	Israel	4	391	0	1600	2021-03-16	5123390	2	2	1	0	1	3	1	0	0	4	206.804	NA	206.804	822703	1790	2063	6048	18	16.429	95049.3	238.344	698.743	2.08	1.898	0.59	270	31.194	1041	120.27					75458	14293123	1651.33	8.718	74375	8.593	0.028	36.1
ISR	Asia	Israel	4	392	0	1600	2021-03-17	5140957	2	2	1	0	1	3	1	0	0	4	170.411	NA	170.411	824178	1475	1812.29	6057	9	15.286	95219.7	209.379	699.783	1.04	1.766	0.57	255	29.461	997	115.186					80583	14373706	1660.64	9.31	71730	8.287	0.025	39.6
ISR	Asia	Israel	4	393	0	1600	2021-03-18	5156916	2	2	1	0	1	3	1	0	0	4	159.898	NA	159.898	825562	1384	1616	6069	12	14.571	95379.6	186.701	701.169	1.386	1.683	0.55	247	28.537	981	113.338					65541	14439247	1668.21	7.572	68878	7.958	0.023	42.6
ISR	Asia	Israel	4	394	0	1600	2021-03-19	5163668	2	2	1	0	1	3	1	0	0	4	120.963	NA	120.963	826609	1047	1487.29	6073	4	13.286	95500.6	171.83	701.631	0.462	1.535	0.54	238	27.497	922	106.521					61948	14501195	1675.37	7.157	65514	7.569	0.023	44
ISR	Asia	Israel	4	395	0	1600	2021-03-20	5168790	2	2	1	0	1	3	1	0	0	4	70.591	NA	70.591	827220	611	1345.86	6082	9	13.429	95571.1	155.491	702.671	1.04	1.551	0.52	244	28.19	911	105.25					19215	14520410	1677.59	2.22	64383	7.438	0.021	47.8
ISR	Asia	Israel	4	396	0	1600	2021-03-21	5181806	2	1	1	0	1	3	1	0	0	4	63.774	NA	63.774	827772	552	1256.43	6092	10	11.571	95634.9	145.159	703.827	1.155	1.337	0.5	248	28.652	955	110.334	371	42.863	606	70.013	48046	14568456	1683.14	5.551	62858	7.262	0.02	50
ISR	Asia	Israel	4	397	0	1600	2021-03-22	5195074	2	1	1	0	1	3	1	0	0	4	114.609	NA	114.609	828764	992	1121.57	6109	17	11.286	95749.5	129.578	705.791	1.964	1.304	0.49	242	27.959	874	100.976					60539	14628995	1690.13	6.994	58761	6.789	0.019	52.4
ISR	Asia	Israel	4	398	0	1600	2021-03-23	5197675	2	1	1	0	1	3	1	0	0	4	106.868	NA	106.868	829689	925	998	6122	13	10.571	95856.4	115.302	707.293	1.502	1.221	0.47	245	28.306	815	94.159					41452	14670447	1694.92	4.789	53903	6.228	0.019	54
ISR	Asia	Israel	4	399	0	1600	2021-03-24	5208407	2	1	1	0	1	3	1	0	0	4	39.166	NA	39.166	830028	339	835.714	6154	32	13.857	95895.6	96.553	710.99	3.697	1.601	0.45	233	26.919	818	94.506					45321	14715768	1700.16	5.236	48866	5.646	0.017	58.5
ISR	Asia	Israel	4	400	0	1600	2021-03-25	5218387	2	1	1	0	1	3	1	0	0	4	94.39	NA	94.39	830845	817	754.714	6163	9	13.429	95990	87.194	712.029	1.04	1.551	0.46	243	28.075	797	92.08					65419	14781187	1707.71	7.558	48849	5.644	0.015	64.7
ISR	Asia	Israel	4	401	0	1600	2021-03-26	5222381	2	1	1	0	1	3	1	0	0	4	62.157	NA	62.157	831383	538	682	6165	2	13.143	96052.1	78.793	712.261	0.231	1.518	0.46	232	26.804	712	82.259					48661	14829848	1713.34	5.622	46950	5.424	0.015	68.8
ISR	Asia	Israel	4	402	0	1600	2021-03-27	5224091	2	1	1	0	1	3	1	0	0	4	0	NA	0	831383	0	594.714	6165	0	11.857	96052.1	68.709	712.261	0	1.37	0.45	228	26.342	664	76.714					16849	14846697	1715.28	1.947	46612	5.385	0.013	78.4
ISR	Asia	Israel	4	403	0	1600	2021-03-28	5226129	2	1	1	0	1	3	1	0	0	4	62.503	NA	62.503	831924	541	593.143	6185	20	13.286	96114.6	68.528	714.571	2.311	1.535	0.46	232	26.804	674	77.869	233	26.919	366	42.285	11487	14858184	1716.61	1.327	41390	4.782	0.014	69.8
ISR	Asia	Israel	4	404	0	1600	2021-03-29	5232857	2	1	1	0	1	3	1	0	0	4	23.222	NA	23.222	832125	201	480.143	6197	12	12.571	96137.8	55.472	715.958	1.386	1.452	0.46	228	26.342	711	82.144					42369	14900553	1721.51	4.895	38794	4.482	0.012	80.8
ISR	Asia	Israel	4	405	0	1600	2021-03-30	5240495	2	1	1	0	1	3	1	0	0	4	59.384	NA	59.384	832639	514	421.429	6193	-4	10.143	96197.2	48.689	715.495	-0.462	1.172	0.47	216	24.955	652	75.327					44754	14945307	1726.67	5.171	39266	4.537	0.011	93.2
ISR	Asia	Israel	4	406	0	1600	2021-03-31	5248442	2	1	1	0	1	3	1	0	0	4	53.838	NA	53.838	833105	466	439.571	6209	16	7.857	96251.1	50.785	717.344	1.849	0.908	0.48	221	25.533	605	69.897					39679	14984986	1731.26	4.584	38460	4.443	0.011	87.5
ISR	Asia	Israel	4	407	0	1600	2021-04-01	5256405	2	1	1	0	1	3	1	0	0	4	40.552	NA	40.552	833456	351	373	6220	11	8.143	96291.6	43.094	718.615	1.271	0.941	0.49	208	24.031	576	66.547					35773	15020759	1735.39	4.133	34225	3.954	0.011	91.8
ISR	Asia	Israel	4	408	0	1600	2021-04-02	5259171	2	1	1	0	1	3	1	0	0	4	28.999	NA	28.999	833707	251	332	6220	0	7.857	96320.6	38.357	718.615	0	0.908	0.51	190	21.951	534	61.695					33877	15054636	1739.31	3.914	32113	3.71	0.01	96.7
ISR	Asia	Israel	4	409	0	1600	2021-04-03	5260506	2	1	1	0	1	3	1	0	0	4	41.938	NA	41.938	834070	363	383.857	6236	16	10.143	96362.6	44.348	720.463	1.849	1.172	0.53	189	21.836	527	60.886					12106	15066742	1740.7	1.399	31435	3.632	0.012	81.9
ISR	Asia	Israel	4	410	0	1600	2021-04-04	5270029	2	1	1	0	1	3	1	0	0	4	20.449	NA	20.449	834247	177	331.857	6243	7	8.286	96383	38.34	721.272	0.809	0.957	0.53	188	21.72	537	62.041	129	14.904	246	28.421	32889	15099631	1744.51	3.8	34492	3.985	0.01	103.9
ISR	Asia	Israel	4	411	0	1600	2021-04-05	5280154	2	1	1	0	1	3	1	0	0	4	41.13	NA	41.13	834603	356	354	6248	5	7.286	96424.1	40.899	721.85	0.578	0.842	0.53	187	21.605	508	58.691					58150	15157781	1751.22	6.718	36747	4.245	0.01	103.8
ISR	Asia	Israel	4	412	0	1600	2021-04-06	5288879	2	1	1	0	1	3	1	0	0	4	36.624	NA	36.624	834920	317	325.857	6257	9	9.143	96460.8	37.647	722.89	1.04	1.056	0.54	181	20.911	507	58.575					60028	15217809	1758.16	6.935	38929	4.498	0.008	119.5
ISR	Asia	Israel	4	413	0	1600	2021-04-07	5297535	2	1	1	0	1	3	1	0	0	4	34.198	NA	34.198	835216	296	301.571	6266	9	8.143	96494.9	34.841	723.929	1.04	0.941	0.54	169	19.525	489	56.496					54047	15271856	1764.4	6.244	40981	4.735	0.007	135.9
ISR	Asia	Israel	4	414	0	1600	2021-04-08	5306695	2	1	1	0	1	3	1	0	0	4	31.194	NA	31.194	835486	270	290	6279	13	8.429	96526.1	33.505	725.431	1.502	0.974	0.54	161	18.601	458	52.914					43024	15314880	1769.37	4.971	42017	4.854	0.007	144.9
ISR	Asia	Israel	4	415	0	1600	2021-04-09	5310056	2	1	1	0	1	3	1	0	0	4	21.72	NA	21.72	835674	188	281	6280	1	8.571	96547.9	32.465	725.547	0.116	0.99	0.56	161	18.601	436	50.372					36064	15350944	1773.54	4.167	42330	4.891	0.007	150.6
ISR	Asia	Israel	4	416	0	1600	2021-04-10	5311542	2	1	1	0	1	3	1	0	0	4	16.059	NA	16.059	835813	139	249	6292	12	8	96563.9	28.768	726.933	1.386	0.924	0.56	153	17.677	425	49.101					11188	15362132	1774.83	1.293	42199	4.875	0.006	169.5
ISR	Asia	Israel	4	417	0	1600	2021-04-11	5320429	2	1	1	0	1	3	1	0	0	4	13.864	NA	13.864	835933	120	240.857	6296	4	7.571	96577.8	27.827	727.395	0.462	0.875	0.57	151	17.445	427	49.333	108	12.478	194	22.413	38995	15401127	1779.34	4.505	43071	4.976	0.006	178.8
ISR	Asia	Israel	4	418	0	1600	2021-04-12	5329059	2	1	1	0	1	3	1	0	0	4	25.995	NA	25.995	836158	225	222.143	6304	8	8	96603.8	25.665	728.32	0.924	0.924	0.58	140	16.175	409	47.253					61407	15462534	1786.43	7.095	43536	5.03	0.005	196
ISR	Asia	Israel	4	419	0	1600	2021-04-13	5334578	2	1	1	0	1	3	1	0	0	4	20.334	NA	20.334	836334	176	202	6309	5	7.429	96624.1	23.338	728.897	0.578	0.858	0.59	129	14.904	373	43.094					76063	15538597	1795.22	8.788	45827	5.295	0.004	226.9
ISR	Asia	Israel	4	420	0	1600	2021-04-14	5337954	2	1	1	0	1	3	1	0	0	4	29.576	NA	29.576	836590	256	196.286	6312	3	6.571	96653.7	22.677	729.244	0.347	0.759	0.61	127	14.673	350	40.437					57994	15596591	1801.92	6.7	46391	5.36	0.004	236.3
ISR	Asia	Israel	4	421	0	1600	2021-04-15	5338373	2	1	1	0	1	3	1	0	0	4	36.046	NA	36.046	836902	312	202.286	6315	3	5.143	96689.7	23.371	729.59	0.347	0.594	0.62	122	14.095	329	38.01					14282	15610873	1803.57	1.65	42285	4.885	0.005	209
ISR	Asia	Israel	4	422	0	1600	2021-04-16	5341553	2	1	1	0	1	3	1	0	0	4	3.928	NA	3.928	836936	34	180.286	6316	1	5.143	96693.7	20.829	729.706	0.116	0.594	0.62	122	14.095	328	37.895					30617	15641490	1807.11	3.537	41507	4.795	0.004	230.2
ISR	Asia	Israel	4	423	0	1600	2021-04-17	5342294	2	1	1	0	1	3	1	0	0	4	6.123	NA	6.123	836883	-53	152.857	6331	15	5.571	96687.5	17.66	731.439	1.733	0.644	0.63	118	13.633	323	37.317					11152	15652642	1808.4	1.288	41501	4.795	0.004	271.5
ISR	Asia	Israel	4	424	0	1600	2021-04-18	5349250	1	1	1	0	1	3	1	0	0	4	18.947	NA	18.947	837047	164	159.143	6335	4	5.571	96706.5	18.386	731.901	0.462	0.644	0.64	112	12.94	333	38.472	65	7.51	138	15.944	37455	15690097	1812.72	4.327	41281	4.769	0.004	259.4
ISR	Asia	Israel	4	425	0	1600	2021-04-19	5355439	1	1	1	0	1	3	1	0	0	4	19.756	NA	19.756	837218	171	151.429	6341	6	5.286	96726.2	17.495	732.594	0.693	0.611	0.65	106	12.246	310	35.815					52886	15742983	1818.83	6.11	40064	4.629	0.004	264.6
ISR	Asia	Israel	4	426	0	1600	2021-04-20	5361468	1	1	1	0	1	3	1	0	0	4	16.059	NA	16.059	837357	139	146.143	6345	4	5.143	96742.3	16.884	733.056	0.462	0.594	0.66	102	11.784	285	32.927					55061	15798044	1825.19	6.361	37064	4.282	0.004	253.6
ISR	Asia	Israel	4	427	0	1600	2021-04-21	5367584	1	1	1	0	1	3	1	0	0	4	15.597	NA	15.597	837492	135	128.857	6346	1	4.857	96757.9	14.887	733.172	0.116	0.561	0.67	99	11.438	269	31.078					47509	15845553	1830.68	5.489	35566	4.109	0.004	276
ISR	Asia	Israel	4	428	0	1600	2021-04-22	5373295	1	1	1	0	1	3	1	0	0	4	36.393	NA	36.393	837807	315	129.286	6346	0	4.429	96794.3	14.937	733.172	0	0.512	0.69	96	11.091	253	29.23					35031	15880584	1834.73	4.047	38530	4.451	0.003	298
ISR	Asia	Israel	4	429	0	1600	2021-04-23	5375849	1	1	1	0	1	3	1	0	0	4	9.82	NA	9.82	837892	85	136.571	6346	0	4.286	96804.1	15.778	733.172	0	0.495	0.67	92	10.629	232	26.804					35690	15916274	1838.85	4.123	39255	4.535	0.003	287.4
ISR	Asia	Israel	4	430	0	1600	2021-04-24	5376526	1	1	1	0	1	3	1	0	0	4	9.474	NA	9.474	837974	82	155.857	6350	4	2.714	96813.6	18.007	733.634	0.462	0.314	0.65	91	10.513	228	26.342					8759	15925033	1839.87	1.012	38913	4.496	0.004	249.7
ISR	Asia	Israel	4	431	0	1600	2021-04-25	5381238	1	1	1	0	1	3	1	0	0	4	5.777	NA	5.777	838024	50	139.571	6352	2	2.429	96819.4	16.125	733.865	0.231	0.281	0.62	86	9.936	238	27.497	44	5.083	77	8.896	31149	15956182	1843.46	3.599	38012	4.392	0.004	272.3
ISR	Asia	Israel	4	432	0	1600	2021-04-26	5386359	1	1	1	0	1	3	1	0	0	4	9.589	NA	9.589	838107	83	127	6353	1	1.714	96829	14.673	733.981	0.116	0.198	0.61	81	9.358	225	25.995					39789	15995971	1848.06	4.597	36141	4.175	0.004	284.6
ISR	Asia	Israel	4	433	0	1600	2021-04-27	5390668	1	1	1	0	1	3	1	0	0	4	12.709	NA	12.709	838217	110	122.857	6359	6	2	96841.7	14.194	734.674	0.693	0.231	0.6	75	8.665	214	24.724					34176	16030147	1852.01	3.948	33158	3.831	0.004	269.9
ISR	Asia	Israel	4	434	0	1600	2021-04-28	5394936	1	1	1	0	1	3	1	0	0	4	12.246	NA	12.246	838323	106	118.714	6361	2	2.143	96853.9	13.715	734.905	0.231	0.248	0.59	74	8.549	209	24.146					36791	16066938	1856.26	4.251	31626	3.654	0.004	266.4
ISR	Asia	Israel	4	435	0	1600	2021-04-29	5399083	1	1	1	0	1	3	0	0	0	4	9.705	NA	9.705	838407	84	85.714	6362	1	2.286	96863.6	9.903	735.02	0.116	0.264	0.58	65	7.51	192	22.182					34644	16101582	1860.26	4.003	31571	3.647	0.003	368.3
ISR	Asia	Israel	4	436	0	1600	2021-04-30	5400818	1	1	1	0	1	3	0	0	0	4	8.549	NA	8.549	838481	74	84.143	6363	1	2.429	96872.2	9.721	735.136	0.116	0.281	0.59	66	7.625	179	20.68					36322	16137904	1864.46	4.196	31661	3.658	0.003	376.3
ISR	Asia	Israel	4	437	0	1600	2021-05-01	5401188	1	1	1	0	1	3	0	0	0	4	0	NA	0	838481	0	72.429	6363	0	1.857	96872.2	8.368	735.136	0	0.215	0.58	66	7.625	178	20.565					9238	16147142	1865.53	1.067	31730	3.666	0.002	438.1
ISR	Asia	Israel	4	438	0	1600	2021-05-02	5404350	1	1	1	0	1	3	0	0	0	4	8.434	NA	8.434	838554	73	75.714	6366	3	2	96880.6	8.747	735.483	0.347	0.231	0.59	61	7.048	184	21.258	39	4.506	58	6.701	28853	16175995	1868.86	3.333	31402	3.628	0.002	414.7
ISR	Asia	Israel	4	439	0	1600	2021-05-03	5407739	1	1	1	0	1	3	0	0	0	4	7.741	NA	7.741	838621	67	73.429	6367	1	2	96888.3	8.483	735.598	0.116	0.231	0.59	64	7.394	178	20.565					37955	16213950	1873.24	4.385	31140	3.598	0.002	424.1
ISR	Asia	Israel	4	440	0	1600	2021-05-04	5411108	1	1	1	0	1	3	0	0	0	4	8.781	NA	8.781	838697	76	68.571	6369	2	1.429	96897.1	7.922	735.829	0.231	0.165	0.58	57	6.585	170	19.641					39513	16253463	1877.81	4.565	31902	3.686	0.002	465.2
ISR	Asia	Israel	4	441	0	1600	2021-05-05	5414200	1	1	1	0	1	3	0	0	0	4	8.087	NA	8.087	838767	70	63.429	6370	1	1.286	96905.2	7.328	735.945	0.116	0.149	0.57	57	6.585	169	19.525					40601	16294064	1882.5	4.691	32447	3.749	0.002	511.5
ISR	Asia	Israel	4	442	0	1600	2021-05-06	5417634	1	1	1	0	1	3	0	0	0	4	7.048	NA	7.048	838828	61	60.143	6374	4	1.714	96912.3	6.948	736.407	0.462	0.198	0.55	55	6.354	149	17.214					31691	16325755	1886.16	3.661	32025	3.7	0.002	532.5
ISR	Asia	Israel	4	443	0	1600	2021-05-07	5419289	1	1	1	0	1	3	0	0	0	4	3.466	NA	3.466	838858	30	53.857	6375	1	1.714	96915.7	6.222	736.522	0.116	0.198	0.55	52	6.008	156	18.023					34022	16359777	1890.09	3.931	31696	3.662	0.002	588.5
ISR	Asia	Israel	4	444	0	1600	2021-05-08	5419457	1	1	1	0	1	3	0	0	0	4	3.235	NA	3.235	838886	28	57.857	6376	1	1.857	96919	6.684	736.638	0.116	0.215	0.54	51	5.892	148	17.099					11581	16371358	1891.43	1.338	32031	3.701	0.002	553.6
ISR	Asia	Israel	4	445	0	1600	2021-05-09	5422211	1	1	1	0	1	3	0	0	0	4	0.924	NA	0.924	838894	8	48.571	6377	1	1.571	96919.9	5.612	736.753	0.116	0.182	0.53	51	5.892	154	17.792	20	2.311	52	6.008	26895	16398253	1894.54	3.107	31751	3.668	0.002	653.7
ISR	Asia	Israel	4	446	0	1600	2021-05-10	5424961											7.279	NA	7.279	838957	63	48	6378	1	1.571	96927.2	5.546	736.869	0.116	0.182		49	5.661	150	17.33					40657	16438910	1899.23	4.697	32137	3.713	0.001	669.5
USA	North America	United States	5	1	0	1100	2020-01-22		0	0	0	0	0	0	0	0	0	0	NA	NA	NA	1						0.003
USA	North America	United States	5	2	0	1100	2020-01-23		0	0	0	0	0	0	0	0	0	0	0	0	NA	1	0					0.003
USA	North America	United States	5	3	0	1100	2020-01-24		0	0	0	0	0	0	0	0	0	0	0.003	0.003	NA	2	1					0.006
USA	North America	United States	5	4	0	1100	2020-01-25		0	0	0	0	0	0	0	0	0	0	0	0	NA	2	0					0.006
USA	North America	United States	5	5	0	1100	2020-01-26		0	0	0	0	0	0	0	0	0	0	0.009	0.009	NA	5	3					0.015
USA	North America	United States	5	6	0	1100	2020-01-27		0	0	0	0	0	0	0	0	0	0	0	0	NA	5	0					0.015
USA	North America	United States	5	7	0	1100	2020-01-28		0	0	0	0	0	0	0	0	0	0	0	0	NA	5	0	0.571			0	0.015	0.002			0
USA	North America	United States	5	8	0	1100	2020-01-29		0	0	0	0	0	0	0	0	0	0	0.003	0.003	NA	6	1	0.714			0	0.018	0.002			0
USA	North America	United States	5	9	0	1100	2020-01-30		0	0	0	0	0	0	0	0	0	0	0	0	NA	6	0	0.714			0	0.018	0.002			0
USA	North America	United States	5	10	0	1100	2020-01-31		0	0	0	0	0	0	0	0	0	0	0.006	0.006	NA	8	2	0.857			0	0.024	0.003			0
USA	North America	United States	5	11	0	1100	2020-02-01		0	0	0	0	0	0	0	0	0	0	0	0	NA	8	0	0.857			0	0.024	0.003			0
USA	North America	United States	5	12	0	1100	2020-02-02		0	0	0	0	0	0	0	0	0	2	0	0	NA	8	0	0.429			0	0.024	0.001			0
USA	North America	United States	5	13	0	1100	2020-02-03		0	0	0	0	0	0	0	0	0	2	0.009	0.009	NA	11	3	0.857			0	0.033	0.003			0
USA	North America	United States	5	14	0	1100	2020-02-04		0	0	0	0	0	0	0	0	0	2	0	0	NA	11	0	0.857			0	0.033	0.003			0
USA	North America	United States	5	15	0	1100	2020-02-05		0	0	0	0	0	0	0	0	0	2	0	0	NA	11	0	0.714			0	0.033	0.002			0
USA	North America	United States	5	16	0	1100	2020-02-06		0	0	0	0	0	0	0	0	0	2	0.003	0.003	NA	12	1	0.857			0	0.036	0.003			0
USA	North America	United States	5	17	0	1100	2020-02-07		0	0	0	0	0	0	0	0	0	2	0	0	NA	12	0	0.571			0	0.036	0.002			0
USA	North America	United States	5	18	0	1100	2020-02-08		0	0	0	0	0	0	0	0	0	2	0	0	NA	12	0	0.571			0	0.036	0.002			0
USA	North America	United States	5	19	0	1100	2020-02-09		0	0	0	0	0	0	0	0	0	2	0	0	NA	12	0	0.571			0	0.036	0.002			0
USA	North America	United States	5	20	0	1100	2020-02-10		0	0	0	0	0	0	0	0	0	2	0	0	NA	12	0	0.143			0	0.036	0			0
USA	North America	United States	5	21	0	1100	2020-02-11		0	0	0	0	0	0	0	0	0	2	0.003	0.003	NA	13	1	0.286			0	0.039	0.001			0
USA	North America	United States	5	22	0	1100	2020-02-12		0	0	0	0	0	0	0	0	0	2	0	0	NA	13	0	0.286			0	0.039	0.001			0
USA	North America	United States	5	23	0	1100	2020-02-13		0	0	0	0	0	0	0	0	0	2	0.003	0.003	NA	14	1	0.286			0	0.042	0.001			0
USA	North America	United States	5	24	0	1100	2020-02-14		0	0	0	0	0	0	0	0	0	2	0	0	NA	14	0	0.286			0	0.042	0.001			0
USA	North America	United States	5	25	0	1100	2020-02-15		0	0	0	0	0	0	0	0	0	2	0	0	NA	14	0	0.286			0	0.042	0.001			0
USA	North America	United States	5	26	0	1100	2020-02-16		0	0	0	0	0	0	0	0	0	2	0	0	NA	14	0	0.286			0	0.042	0.001			0
USA	North America	United States	5	27	0	1100	2020-02-17		0	0	0	0	0	0	0	0	0	2	0	0	NA	14	0	0.286			0	0.042	0.001			0
USA	North America	United States	5	28	0	1100	2020-02-18		0	0	0	0	0	0	0	0	0	2	0	0	NA	14	0	0.143			0	0.042	0			0
USA	North America	United States	5	29	0	1100	2020-02-19		0	0	0	0	0	0	0	0	0	2	0	0	NA	14	0	0.143			0	0.042	0			0
USA	North America	United States	5	30	0	1100	2020-02-20		0	0	0	0	0	0	0	0	0	2	0	0	NA	14	0	0			0	0.042	0			0
USA	North America	United States	5	31	0	1100	2020-02-21		0	0	0	0	0	0	0	0	0	2	0.006	0.006	NA	16	2	0.286			0	0.048	0.001			0
USA	North America	United States	5	32	0	1100	2020-02-22		0	0	0	0	0	0	0	0	0	2	0	0	NA	16	0	0.286			0	0.048	0.001			0
USA	North America	United States	5	33	0	1100	2020-02-23		0	0	0	0	0	0	0	0	0	2	0	0	NA	16	0	0.286			0	0.048	0.001			0
USA	North America	United States	5	34	0	1100	2020-02-24		0	0	0	0	0	0	0	0	0	2	0	0	NA	16	0	0.286			0	0.048	0.001			0
USA	North America	United States	5	35	0	1100	2020-02-25		0	0	0	0	0	0	0	0	0	2	0	0	NA	16	0	0.286			0	0.048	0.001			0
USA	North America	United States	5	36	0	1100	2020-02-26		0	0	0	0	0	0	0	0	0	2	0	0	NA	16	0	0.286			0	0.048	0.001			0
USA	North America	United States	5	37	0	1100	2020-02-27		0	0	0	0	0	0	0	0	0	2	0.003	0.003	NA	17	1	0.429			0	0.051	0.001			0
USA	North America	United States	5	38	0	1100	2020-02-28		0	0	0	0	0	0	0	0	0	2	0	0	NA	17	0	0.143			0	0.051	0			0
USA	North America	United States	5	39	0	1100	2020-02-29		0	0	0	0	0	0	0	0	0	2	0.024	0.024	NA	25	8	1.286	1	1	0.143	0.076	0.004	0.003	0.003	0
USA	North America	United States	5	40	0	1100	2020-03-01		0	0	0	0	1	0	0	0	0	2	0.021	0.021	NA	32	7	2.286	1	0	0.143	0.097	0.007	0.003	0	0										346	346	0.001	0.001
USA	North America	United States	5	41	0	1100	2020-03-02		0	0	0	0	1	0	0	0	0	3	0.069	0.069	NA	55	23	5.571	6	5	0.857	0.166	0.017	0.018	0.015	0.003										503	849	0.003	0.002
USA	North America	United States	5	42	0	1100	2020-03-03		0	0	0	0	1	0	0	0	0	3	0.057	0.057	NA	74	19	8.286	7	1	1	0.224	0.025	0.021	0.003	0.003										609	1458	0.004	0.002
USA	North America	United States	5	43	0	1100	2020-03-04		0	0	0	0	1	0	0	0	0	3	0.1	0.1	NA	107	33	13	11	4	1.571	0.323	0.039	0.033	0.012	0.005										854	2312	0.007	0.003
USA	North America	United States	5	44	0	1100	2020-03-05		3	0	0	0	1	0	0	0	0	3	0.233	0.233	NA	184	77	23.857	12	1	1.714	0.556	0.072	0.036	0.003	0.005	3.61									1174	3486	0.011	0.004
USA	North America	United States	5	45	0	1100	2020-03-06		3	0	0	0	1	0	0	0	0	3	0.16	0.16	NA	237	53	31.429	14	2	2	0.716	0.095	0.042	0.006	0.006	3.56									1465	4951	0.015	0.004
USA	North America	United States	5	46	0	1100	2020-03-07		3	0	0	0	1	0	0	0	0	3	0.502	0.502	NA	403	166	54	17	3	2.286	1.218	0.163	0.051	0.009	0.007	3.58									1735	6686	0.02	0.005			0.055	18.2
USA	North America	United States	5	47	0	1100	2020-03-08		3	0	0	0	1	0	0	0	0	3	0.35	0.35	NA	519	116	69.571	21	4	2.857	1.568	0.21	0.063	0.012	0.009	3.46									1598	8284	0.025	0.005	1134	0.003	0.067	14.9
USA	North America	United States	5	48	0	1100	2020-03-09		3	0	0	0	1	0	0	0	0	3	0.227	0.227	NA	594	75	77	22	1	2.286	1.795	0.233	0.066	0.003	0.007	3.31									2278	10562	0.032	0.007	1388	0.004	0.078	12.8
USA	North America	United States	5	49	0	1100	2020-03-10		3	0	0	0	1	0	0	0	0	3	0.568	0.568	NA	782	188	101.143	28	6	3	2.363	0.306	0.085	0.018	0.009	3.35									3336	13898	0.042	0.01	1777	0.005	0.086	11.6
USA	North America	United States	5	50	0	1100	2020-03-11		3	0	0	0	1	1	0	0	0	3	1.103	1.103	NA	1147	365	148.571	33	5	3.143	3.465	0.449	0.1	0.015	0.009	3.42									4660	18558	0.056	0.014	2321	0.007	0.084	11.9
USA	North America	United States	5	51	0	1100	2020-03-12		3	0	0	0	2	2	0	0	0	3	1.326	1.326	NA	1586	439	200.286	43	10	4.429	4.792	0.605	0.13	0.03	0.013	3.4									8697	27255	0.082	0.026	3396	0.01	0.075	13.3
USA	North America	United States	5	52	0	1100	2020-03-13		3	0	0	0	2	2	0	0	0	3	1.912	1.912	NA	2219	633	283.143	51	8	5.286	6.704	0.855	0.154	0.024	0.016	3.41									11509	38764	0.117	0.035	4830	0.015	0.063	15.9
USA	North America	United States	5	53	0	1100	2020-03-14		3	0	0	0	2	2	0	0	1	3	2.293	2.293	NA	2978	759	367.857	58	7	5.857	8.997	1.111	0.175	0.021	0.018	3.37									12987	51751	0.156	0.039	6438	0.019	0.056	17.9
USA	North America	United States	5	54	0	1100	2020-03-15		3	0	0	0	2	2	0	2	1	3	0.707	0.707	NA	3212	234	384.714	70	12	7	9.704	1.162	0.211	0.036	0.021	3.41									14418	66169	0.2	0.044	8269	0.025	0.064	15.6
USA	North America	United States	5	55	0	1100	2020-03-16		3	0	0	0	2	2	0	2	1	3	4.432	4.432	NA	4679	1467	583.571	97	27	10.714	14.136	1.763	0.293	0.082	0.032	3.62									27258	93427	0.282	0.082	11838	0.036	0.053	18.9
USA	North America	United States	5	56	0	1100	2020-03-17		3	0	0	0	2	2	1	2	1	3	5.538	5.538	NA	6512	1833	818.571	134	37	15.143	19.674	2.473	0.405	0.112	0.046	3.67									39740	133167	0.402	0.12	17038	0.051	0.059	16.9
USA	North America	United States	5	57	0	1100	2020-03-18		3	0	0	0	2	2	1	2	1	3	8.027	8.027	NA	9169	2657	1146	194	60	23	27.701	3.462	0.586	0.181	0.069	3.65									50327	183494	0.554	0.152	23562	0.071	0.063	15.9
USA	North America	United States	5	58	0	1100	2020-03-19		3	3	1	1	2	2	1	2	2	3	13.577	13.577	NA	13663	4494	1725.29	266	72	31.857	41.278	5.212	0.804	0.218	0.096	3.63									60443	243937	0.737	0.183	30955	0.094	0.069	14.5
USA	North America	United States	5	59	0	1100	2020-03-20		3	3	1	1	2	2	1	2	2	3	19.235	19.235	NA	20030	6367	2544.43	372	106	45.857	60.513	7.687	1.124	0.32	0.139	3.52									76113	320050	0.967	0.23	40184	0.121	0.064	15.6
USA	North America	United States	5	60	0	1100	2020-03-21		3	3	1	1	2	4	1	2	2	3	18.112	18.112	NA	26025	5995	3292.43	475	103	59.571	78.625	9.947	1.435	0.311	0.18	3.34									75666	395716	1.196	0.229	49138	0.148	0.069	14.5
USA	North America	United States	5	61	0	1100	2020-03-22		3	3	1	1	2	4	1	2	2	3	26.806	26.806	NA	34898	8873	4526.57	596	121	75.143	105.431	13.675	1.801	0.366	0.227	3.21									73838	469554	1.419	0.223	57626	0.174	0.078	12.8
USA	North America	United States	5	62	0	1100	2020-03-23		3	3	1	1	2	4	1	2	2	3	33.951	33.951	NA	46136	11238	5922.43	788	192	98.714	139.383	17.892	2.381	0.58	0.298	2.99									79629	549183	1.659	0.241	65108	0.197	0.091	11
USA	North America	United States	5	63	0	1100	2020-03-24		3	3	1	1	2	4	1	2	2	3	32.081	32.081	NA	56755	10619	7177.57	1031	243	128.143	171.464	21.684	3.115	0.734	0.387	2.75									104263	653446	1.974	0.315	74326	0.225	0.095	10.5
USA	North America	United States	5	64	0	1100	2020-03-25		3	3	1	1	2	4	1	2	2	3	36.501	36.501	NA	68837	12082	8524	1364	333	167.143	207.965	25.752	4.121	1.006	0.505	2.54									114359	767805	2.32	0.345	83473	0.252	0.102	9.8
USA	North America	United States	5	65	0	1100	2020-03-26		3	3	1	1	2	4	1	2	2	3	53.945	53.945	NA	86693	17856	10432.9	1783	419	216.714	261.91	31.519	5.387	1.266	0.655	2.4									129069	896874	2.71	0.39	93277	0.282	0.11	9.1
USA	North America	United States	5	66	0	1100	2020-03-27		3	3	1	1	2	4	1	2	2	3	56.465	56.465	NA	105383	18690	12193.3	2305	522	276.143	318.375	36.837	6.964	1.577	0.834	2.29									135649	1032523	3.119	0.41	101782	0.307	0.121	8.3
USA	North America	United States	5	67	0	1100	2020-03-28		3	3	1	1	2	4	1	2	2	3	59.305	59.305	NA	125013	19630	14141.1	2947	642	353.143	377.68	42.722	8.903	1.94	1.067	2.19									121639	1154162	3.487	0.367	108349	0.327	0.132	7.6
USA	North America	United States	5	68	0	1100	2020-03-29		3	3	1	1	2	4	1	2	2	3	57.096	57.096	NA	143912	18899	15573.4	3571	624	425	434.776	47.049	10.788	1.885	1.284	2.1									110127	1264289	3.82	0.333	113534	0.343	0.137	7.3
USA	North America	United States	5	69	0	1100	2020-03-30		3	3	1	1	2	4	1	2	2	3	66.691	66.691	NA	165987	22075	17121.6	4284	713	499.429	501.467	51.726	12.942	2.154	1.509	2.01									123370	1387659	4.192	0.373	119782	0.362	0.144	6.9
USA	North America	United States	5	70	0	1100	2020-03-31		3	3	1	1	2	4	1	2	2	3	79.498	79.498	NA	192301	26314	19363.7	5369	1085	619.714	580.965	58.5	16.22	3.278	1.872	1.92									142141	1529800	4.622	0.429	125193	0.378	0.151	6.6
USA	North America	United States	5	71	0	1100	2020-04-01		3	3	1	1	2	4	1	2	2	3	97.458	97.458	NA	224560	32259	22246.1	6652	1283	755.429	678.424	67.208	20.097	3.876	2.282	1.82									153097	1682897	5.084	0.463	130727	0.395	0.159	6.3
USA	North America	United States	5	72	0	1100	2020-04-02		3	3	1	1	2	4	1	2	2	3	97.377	97.377	NA	256792	32232	24299.9	8164	1512	911.571	775.8	73.413	24.664	4.568	2.754	1.71									161646	1844543	5.573	0.488	135381	0.409	0.163	6.1
USA	North America	United States	5	73	0	1100	2020-04-03		3	3	1	1	2	4	1	2	2	3	97.567	97.567	NA	289087	32295	26243.4	9595	1431	1041.43	873.368	79.285	28.988	4.323	3.146	1.62									169171	2013714	6.084	0.511	140170	0.423	0.175	5.7
USA	North America	United States	5	74	0	1100	2020-04-04		3	3	1	1	2	4	1	2	2	3	97.854	97.854	NA	321477	32390	28066.3	11158	1563	1173	971.222	84.792	33.71	4.722	3.544	1.56									147650	2161364	6.53	0.446	143886	0.435	0.181	5.5
USA	North America	United States	5	75	0	1100	2020-04-05		3	3	1	1	2	4	1	2	2	3	90.262	90.262	NA	351354	29877	29634.6	12773	1615	1314.57	1061.48	89.53	38.589	4.879	3.971	1.49									138562	2299926	6.948	0.419	147948	0.447	0.184	5.4
USA	North America	United States	5	76	0	1100	2020-04-06		3	3	1	1	2	4	1	2	2	3	94.842	94.842	NA	382747	31393	30965.7	14544	1771	1465.71	1156.33	93.551	43.939	5.35	4.428	1.41									142907	2442833	7.38	0.432	150739	0.455	0.199	5
USA	North America	United States	5	77	0	1100	2020-04-07		3	3	1	1	2	4	1	2	2	3	92.957	92.957	NA	413516	30769	31602.1	17119	2575	1678.57	1249.28	95.474	51.719	7.779	5.071	1.33									179790	2622623	7.923	0.543	156118	0.472	0.192	5.2
USA	North America	United States	5	78	0	1100	2020-04-08		3	3	1	1	2	4	1	2	2	3	94.304	94.304	NA	444731	31215	31453	19279	2160	1803.86	1343.59	95.023	58.244	6.526	5.45	1.26									168099	2790722	8.431	0.508	158261	0.478	0.193	5.2
USA	North America	United States	5	79	0	1100	2020-04-09		3	3	1	1	2	4	1	2	2	3	108.567	108.567	NA	480667	35936	31982.1	21482	2203	1902.57	1452.15	96.622	64.9	6.656	5.748	1.2									173837	2964559	8.956	0.525	160002	0.483	0.196	5.1
USA	North America	United States	5	80	0	1100	2020-04-10		3	3	1	1	2	4	1	2	2	3	103.969	103.969	NA	515081	34414	32284.9	23676	2194	2011.57	1556.12	97.537	71.528	6.628	6.077	1.16									171849	3136408	9.475	0.519	160385	0.485	0.195	5.1
USA	North America	United States	5	81	0	1100	2020-04-11		3	3	1	1	2	4	1	2	2	3	87.921	87.921	NA	544183	29102	31815.1	25803	2127	2092.14	1644.04	96.117	77.954	6.426	6.321	1.13									210312	3346720	10.111	0.635	169337	0.512	0.186	5.4
USA	North America	United States	5	82	0	1100	2020-04-12		3	3	1	1	2	4	1	2	2	3	82.347	82.347	NA	571440	27257	31440.9	27677	1874	2129.14	1726.39	94.987	83.616	5.662	6.432	1.1									111439	3458159	10.448	0.337	165462	0.5	0.192	5.2
USA	North America	United States	5	83	0	1100	2020-04-13		3	3	1	1	2	4	1	2	2	3	81.389	81.389	NA	598380	26940	30804.7	29686	2009	2163.14	1807.78	93.065	89.685	6.069	6.535	1.07									113995	3572154	10.792	0.344	161332	0.487	0.181	5.5
USA	North America	United States	5	84	0	1100	2020-04-14		3	3	1	1	2	4	1	2	2	3	87.084	87.084	NA	627205	28825	30527	32121	2435	2143.14	1894.86	92.226	97.042	7.356	6.475	1.04									162355	3734509	11.282	0.49	158841	0.48	0.188	5.3
USA	North America	United States	5	85	0	1100	2020-04-15		3	3	1	1	2	4	1	2	2	3	76.755	76.755	NA	652611	25406	29697.1	34733	2612	2207.71	1971.62	89.719	104.933	7.891	6.67	1.01									172074	3906583	11.802	0.52	159409	0.482	0.183	5.5
USA	North America	United States	5	86	0	1100	2020-04-16		3	3	1	1	2	4	1	2	2	3	90.679	90.679	NA	682626	30015	28851.3	36876	2143	2199.14	2062.3	87.163	111.407	6.474	6.644	1									183950	4090533	12.358	0.556	160853	0.486	0.179	5.6
USA	North America	United States	5	87	0	1100	2020-04-17		3	3	1	1	2	4	1	2	2	3	99.788	99.788	NA	715656	33030	28653.6	38986	2110	2187.14	2162.09	86.566	117.782	6.375	6.608	1.01									197478	4288011	12.955	0.597	164515	0.497	0.171	5.8
USA	North America	United States	5	88	0	1100	2020-04-18		3	3	1	1	2	4	1	2	2	3	84.386	84.386	NA	743588	27932	28486.4	40959	1973	2165.14	2246.47	86.061	123.742	5.961	6.541	1.02									166961	4454972	13.459	0.504	158322	0.478	0.176	5.7
USA	North America	United States	5	89	0	1100	2020-04-19		3	3	1	1	2	4	1	2	2	3	78.839	78.839	NA	769684	26096	28320.6	42930	1971	2179	2325.31	85.56	129.697	5.955	6.583	1.03									134225	4589197	13.865	0.406	161577	0.488	0.169	5.9
USA	North America	United States	5	90	0	1100	2020-04-20		3	3	1	1	2	4	1	2	2	3	90.114	90.114	NA	799512	29828	28733.1	45159	2229	2210.43	2415.43	86.806	136.431	6.734	6.678	1.03									159629	4748826	14.347	0.482	168096	0.508	0.167	6
USA	North America	United States	5	91	0	1100	2020-04-21		3	3	1	1	2	4	1	2	2	3	78.298	78.298	NA	825429	25917	28317.7	47673	2514	2221.71	2493.72	85.551	144.026	7.595	6.712	1.02									220921	4969747	15.014	0.667	176463	0.533	0.159	6.3
USA	North America	United States	5	92	0	1100	2020-04-22		3	3	1	1	2	4	1	2	2	3	87.187	87.187	NA	854288	28859	28811	50133	2460	2200	2580.91	87.042	151.458	7.432	6.646	1.01									235501	5205248	15.726	0.711	185524	0.56	0.151	6.6
USA	North America	United States	5	93	0	1100	2020-04-23		3	3	1	1	2	4	1	2	2	3	101.419	101.419	NA	887858	33570	29318.9	52589	2456	2244.71	2682.33	88.576	158.878	7.42	6.782	1									232660	5437908	16.429	0.703	192482	0.582	0.151	6.6
USA	North America	United States	5	94	0	1100	2020-04-24		3	3	1	1	2	4	1	2	2	3	97.664	97.664	NA	920185	32327	29218.4	54777	2188	2255.86	2779.99	88.272	165.488	6.61	6.815	0.99									258962	5696870	17.211	0.782	201266	0.608	0.145	6.9
USA	North America	United States	5	95	0	1100	2020-04-25		3	3	1	1	2	4	1	2	2	3	91.83	91.83	NA	950581	30396	29570.4	56488	1711	2218.43	2871.82	89.336	170.657	5.169	6.702	0.99									219378	5916248	17.874	0.663	208754	0.631	0.143	7
USA	North America	United States	5	96	0	1100	2020-04-26		3	3	1	1	2	4	1	2	2	3	80.063	80.063	NA	977082	26501	29628.3	57887	1399	2136.71	2951.89	89.511	174.884	4.227	6.455	0.99									171485	6087733	18.392	0.518	214077	0.647	0.141	7.1
USA	North America	United States	5	97	0	1100	2020-04-27		3	3	1	1	2	4	1	2	2	3	71.61	71.61	NA	1000785	23703	28753.3	59395	1508	2033.71	3023.49	86.867	179.44	4.556	6.144	0.97									225679	6313412	19.074	0.682	223512	0.675	0.132	7.6
USA	North America	United States	5	98	0	1100	2020-04-28		3	3	1	1	2	4	1	2	2	3	74.25	74.25	NA	1025362	24577	28561.9	61619	2224	1992.29	3097.75	86.289	186.159	6.719	6.019	0.97									269537	6582949	19.888	0.814	230457	0.696	0.127	7.9
USA	North America	United States	5	99	0	1100	2020-04-29		3	3	1	1	2	4	1	2	2	3	79.872	79.872	NA	1051800	26438	28216	64037	2418	1986.29	3177.62	85.244	193.464	7.305	6.001	0.96									294511	6877460	20.778	0.89	238887	0.722	0.122	8.2
USA	North America	United States	5	100	0	1100	2020-04-30		3	3	1	1	2	4	1	2	2	3	88.277	88.277	NA	1081020	29220	27594.6	66232	2195	1949	3265.89	83.367	200.095	6.631	5.888	0.96									322395	7199855	21.752	0.974	251707	0.76	0.112	8.9
USA	North America	United States	5	101	0	1100	2020-05-01		3	3	1	1	2	4	1	2	2	3	105.516	105.516	NA	1115946	34926	27965.9	68141	1909	1909.14	3371.41	84.488	205.862	5.767	5.768	0.97									336600	7536455	22.769	1.017	262798	0.794	0.107	9.3
USA	North America	United States	5	102	0	1100	2020-05-02		3	3	1	1	2	4	1	2	2	3	82.628	82.628	NA	1143296	27350	27530.7	69872	1731	1912	3454.04	83.174	211.092	5.23	5.776	0.97									268444	7804899	23.58	0.811	269807	0.815	0.102	9.8
USA	North America	United States	5	103	0	1100	2020-05-03		3	3	1	1	2	4	1	2	2	3	73.404	73.404	NA	1167593	24297	27215.9	71062	1190	1882.14	3527.44	82.222	214.687	3.595	5.686	0.96									215525	8020424	24.231	0.651	276099	0.834	0.101	9.9
USA	North America	United States	5	104	0	1100	2020-05-04		3	3	1	1	2	4	1	2	2	3	72.764	72.764	NA	1191678	24085	27270.4	72442	1380	1863.86	3600.21	82.387	218.856	4.169	5.631	0.95									250694	8271118	24.988	0.757	279672	0.845	0.097	10.3
USA	North America	United States	5	105	0	1100	2020-05-05		3	3	1	1	2	4	1	2	2	3	74.111	74.111	NA	1216209	24531	27263.9	74684	2242	1866.43	3674.32	82.367	225.63	6.773	5.639	0.94									319432	8590550	25.953	0.965	286800	0.866	0.094	10.6
USA	North America	United States	5	106	0	1100	2020-05-06		3	3	1	1	2	4	1	2	2	3	74.199	74.199	NA	1240769	24560	26995.6	76998	2314	1851.57	3748.52	81.557	232.62	6.991	5.594	0.92									360153	8950703	27.041	1.088	296178	0.895	0.089	11.2
USA	North America	United States	5	107	0	1100	2020-05-07		3	3	1	1	2	4	1	2	2	3	82.812	82.812	NA	1268180	27411	26737.1	78927	1929	1813.57	3831.33	80.776	238.448	5.828	5.479	0.91									362969	9313672	28.138	1.097	301974	0.912	0.087	11.5
USA	North America	United States	5	108	0	1100	2020-05-08		3	3	1	1	2	4	1	2	2	3	81.084	81.084	NA	1295019	26839	25581.9	80690	1763	1792.71	3912.41	77.286	243.774	5.326	5.416	0.91									403168	9716840	29.356	1.218	311484	0.941	0.082	12.2
USA	North America	United States	5	109	0	1100	2020-05-09		3	3	1	1	2	4	1	2	2	3	75.939	75.939	NA	1320155	25136	25265.6	82158	1468	1755.14	3988.35	76.33	248.209	4.435	5.303	0.91									335930	10052770	30.371	1.015	321124	0.97	0.079	12.7
USA	North America	United States	5	110	0	1100	2020-05-10		3	3	1	1	2	4	1	2	2	3	57	57	NA	1339022	18867	24489.9	83136	978	1724.86	4045.35	73.987	251.164	2.955	5.211	0.9									248633	10301403	31.122	0.751	325854	0.984	0.075	13.3
USA	North America	United States	5	111	0	1100	2020-05-11		3	3	1	1	2	4	1	2	2	3	58.22	58.22	NA	1358293	19271	23802.1	84178	1042	1676.57	4103.57	71.909	254.312	3.148	5.065	0.91									319554	10620957	32.087	0.965	335691	1.014	0.073	13.7
USA	North America	United States	5	112	0	1100	2020-05-12		3	3	1	1	2	4	1	2	2	3	69.329	69.329	NA	1381241	22948	23576	85777	1599	1584.71	4172.9	71.226	259.143	4.831	4.788	0.92									421264	11042221	33.36	1.273	350239	1.058	0.069	14.5
USA	North America	United States	5	113	0	1100	2020-05-13		3	3	1	1	2	4	1	2	2	3	61.655	61.655	NA	1401649	20408	22982.9	87504	1727	1500.86	4234.56	69.434	264.36	5.217	4.534	0.92									450470	11492691	34.721	1.361	363141	1.097	0.066	15.2
USA	North America	United States	5	114	0	1100	2020-05-14		3	3	1	1	2	4	1	2	2	3	81.021	81.021	NA	1428467	26818	22898.1	89300	1796	1481.86	4315.58	69.178	269.786	5.426	4.477	0.93									449834	11942525	36.08	1.359	375550	1.135	0.062	16.1
USA	North America	United States	5	115	0	1100	2020-05-15		3	3	1	1	2	4	1	2	2	3	74.764	74.764	NA	1453214	24747	22599.3	90968	1668	1468.29	4390.34	68.275	274.826	5.039	4.436	0.93									445097	12387622	37.425	1.345	381540	1.153	0.061	16.4
USA	North America	United States	5	116	0	1100	2020-05-16		3	3	1	1	2	4	1	2	2	3	72.987	72.987	NA	1477373	24159	22459.7	92166	1198	1429.71	4463.33	67.854	278.445	3.619	4.319	0.94									365814	12753436	38.53	1.105	385809	1.166	0.062	16.1
USA	North America	United States	5	117	0	1100	2020-05-17		3	3	1	1	2	4	1	2	2	3	55.477	55.477	NA	1495736	18363	22387.7	92987	821	1407.29	4518.8	67.636	280.925	2.48	4.252	0.95									304366	13057802	39.449	0.92	393771	1.19	0.057	17.5
USA	North America	United States	5	118	0	1100	2020-05-18		3	3	1	1	2	4	1	2	2	3	67.643	67.643	NA	1518126	22390	22833.3	94214	1227	1433.71	4586.45	68.982	284.632	3.707	4.331	0.96									352855	13410657	40.515	1.066	398529	1.204	0.059	16.9
USA	North America	United States	5	119	0	1100	2020-05-19		3	3	1	1	2	4	1	2	2	3	63.465	63.465	NA	1539133	21007	22556	95670	1456	1413.29	4649.91	68.144	289.031	4.399	4.27	0.96									433600	13844257	41.825	1.31	400291	1.209	0.059	16.9
USA	North America	United States	5	120	0	1100	2020-05-20		3	3	1	1	2	4	1	2	2	3	68.57	68.57	NA	1561830	22697	22883	97171	1501	1381	4718.48	69.132	293.566	4.535	4.172	0.96									462433	14306690	43.222	1.397	402000	1.214	0.059	16.9
USA	North America	United States	5	121	0	1100	2020-05-21		3	3	1	1	2	4	1	2	2	3	77.842	77.842	NA	1587596	25766	22732.7	98356	1185	1293.71	4796.32	68.678	297.146	3.58	3.908	0.95									459806	14766496	44.611	1.389	403424	1.219	0.057	17.5
USA	North America	United States	5	122	0	1100	2020-05-22		3	3	1	1	2	4	1	2	2	3	71.471	71.471	NA	1611253	23657	22577	99573	1217	1229.29	4867.8	68.208	300.822	3.677	3.714	0.94									491411	15257907	46.096	1.485	410041	1.239	0.056	17.9
USA	North America	United States	5	123	0	1100	2020-05-23		3	3	1	1	2	4	1	2	2	3	63.779	63.779	NA	1632364	21111	22141.6	100663	1090	1213.86	4931.57	66.892	304.115	3.293	3.667	0.94									390636	15648543	47.276	1.18	413587	1.249	0.054	18.5
USA	North America	United States	5	124	0	1100	2020-05-24		3	3	1	1	2	4	1	2	2	3	60.625	60.625	NA	1652431	20067	22385	101302	639	1187.86	4992.2	67.628	306.046	1.93	3.589	0.95									347055	15995598	48.325	1.048	419685	1.268	0.054	18.5
USA	North America	United States	5	125	0	1100	2020-05-25		3	3	1	1	2	4	1	2	2	3	56.413	56.413	NA	1671104	18673	21854	101894	592	1097.14	5048.61	66.024	307.834	1.789	3.315	0.94									329769	16325367	49.321	0.996	416387	1.258	0.054	18.5
USA	North America	United States	5	126	0	1100	2020-05-26		3	3	1	1	2	4	1	2	2	3	59.365	59.365	NA	1690754	19650	21660.1	102571	677	985.857	5107.98	65.438	309.88	2.045	2.978	0.94									461077	16786444	50.714	1.393	420312	1.27	0.051	19.6
USA	North America	United States	5	127	0	1100	2020-05-27		3	3	1	1	2	4	1	2	2	3	56.039	56.039	NA	1709303	18549	21067.6	104034	1463	980.429	5164.02	63.648	314.3	4.42	2.962	0.94									553805	17340249	52.387	1.673	433366	1.309	0.049	20.4
USA	North America	United States	5	128	0	1100	2020-05-28		3	3	1	1	2	4	1	2	2	3	67.438	67.438	NA	1731625	22322	20575.6	105135	1101	968.429	5231.45	62.161	317.626	3.326	2.926	0.95									536139	17876388	54.007	1.62	444270	1.342	0.048	20.8
USA	North America	United States	5	129	0	1100	2020-05-29		3	3	1	1	2	4	1	2	2	3	73.936	73.936	NA	1756098	24473	20692.1	106268	1133	956.429	5305.39	62.514	321.049	3.423	2.889	0.97									544292	18420680	55.651	1.644	451825	1.365	0.045	22.2
USA	North America	United States	5	130	0	1100	2020-05-30		3	3	1	1	2	4	1	2	2	3	71.398	71.398	NA	1779731	23633	21052.4	107222	954	937	5376.79	63.602	323.931	2.882	2.831	0.98									452154	18872834	57.017	1.366	460613	1.392	0.043	23.3
USA	North America	United States	5	131	0	1100	2020-05-31		3	3	1	1	2	4	1	2	2	3	57.362	57.362	NA	1798718	18987	20898.1	107837	615	933.571	5434.15	63.136	325.789	1.858	2.82	0.98									373597	19246431	58.146	1.129	464405	1.403	0.046	21.7
USA	North America	United States	5	132	0	1100	2020-06-01		3	3	1	1	2	4	1	2	2	3	52.676	52.676	NA	1816154	17436	20721.4	108613	776	959.857	5486.83	62.602	328.133	2.344	2.9	0.98									437638	19684069	59.468	1.322	479815	1.45	0.041	24.4
[truncated: 2,226 more rows]
[truncated: 25 more columns]
