# Supplementary material for: Effects of vaccination and non-pharmaceutical interventions and their lag times on the COVID-19 pandemic: Comparison of eight countries
Source: PLoS Negl Trop Dis. 2022 Jan 13;16(1):e0010101. doi: 10.1371/journal.pntd.0010101 (PMC8757886; doi:10.1371/journal.pntd.0010101)
Supplement: S2 Table — (XLSX) [file pntd.0010101.s019.xlsx]

## Sheet: Sheet1
Containment and closure policies	ID	Name	Description	Coding
	C1	C1_School closing	Record closings of schools and universities	0 - no measures
				1 - recommend closing or all schools open with alterations resulting in significant differences compared to non-Covid-19 operations
				2 - require closing (only some levels or categories, eg just high school, or just public schools)
				3 - require closing all levels
				Blank - no data
	C2	C2_Workplace closing	Record closings of workplaces	0 - no measures
				1 - recommend closing (or recommend work from home) or all businesses open with alterations resulting in significant differences compared to non-Covid-19 operation
				2 - require closing (or work from home) for some sectors or categories of workers
				3 - require closing (or work from home) for all-but-essential workplaces (eg grocery stores, doctors)
				Blank - no data
	C3	C3_Cancel public events	Record cancelling public events	0 - no measures
				1 - recommend cancelling
				2 - require cancelling
				Blank - no data
	C4	C4_Restrictions on gatherings	Record limits on gatherings	0 - no restrictions
				1 - restrictions on very large gatherings (the limit is above 1000 people)
				2 - restrictions on gatherings between 101-1000 people
				3 - restrictions on gatherings between 11-100 people
				4 - restrictions on gatherings of 10 people or less
				Blank - no data
	C5	C5_Close public transport	Record closing of public transport	0 - no measures
				1 - recommend closing (or significantly reduce volume/route/means of transport available)
				2 - require closing (or prohibit most citizens from using it)
				Blank - no data
	C6	C6_Stay at home requirements	Record orders to "shelter-in-place" and otherwise confine to the home	0 - no measures
				1 - recommend not leaving house
				2 - require not leaving house with exceptions for daily exercise, grocery shopping, and 'essential' trips
				3 - require not leaving house with minimal exceptions (eg allowed to leave once a week, or only one person can leave at a time, etc)
				Blank - no data
	C7	C7_Restrictions on internal movement	Record restrictions on internal movement between cities/regions	0 - no measures
				1 - recommend not to travel between regions/cities
				2 - internal movement restrictions in place
				Blank - no data
	C8	C8_International travel controls	Record restrictions on international travel (Note: this records policy for foreign travellers, not citizens)	0 - no restrictions
				1 - screening arrivals
				2 - quarantine arrivals from some or all regions
				3 - ban arrivals from some regions
				4 - ban on all regions or total border closure
				Blank - no data
