# Supplementary material for: Effects of vaccination and non-pharmaceutical interventions and their lag times on the COVID-19 pandemic: Comparison of eight countries
Source: PLoS Negl Trop Dis. 2022 Jan 13;16(1):e0010101. doi: 10.1371/journal.pntd.0010101 (PMC8757886; doi:10.1371/journal.pntd.0010101)
Supplement: S3 Table — (XLSX) [file pntd.0010101.s020.xlsx]

## Sheet: sheet
			C12			C1246				Locations	Lag days	Rank
Australia										India	17.5	1
	Lag days	RR	95% CI	Lag days	RR	95% CI				Singapore	15	2
	lag7	0.945	（0.906 to 0.987)	lag7	0.984	(0.963 to 1.005)	14			the United Kingdom	15	2
	lag8	0.963	（0.935 to 0.993)	lag8	0.984	(0.970 to 0.999)				Israel	14.5	4
	lag9	0.977	（0.956 to 0.998)	lag9	0.984	(0.974 to 0.994)				Australia	14	5
	lag10	0.986	（0.968 to 1.004)	lag10	0.983	(0.975 to 0.992)				South Korea	10.5	6
	lag11	0.992	（0.974 to 1.009)	lag11	0.983	(0.974 to 0.991)				Japan	9.5	7
	lag12	0.994	（0.976 to 1.012)	lag12	0.982	(0.973 to 0.991)				the United States	7	8
	lag13	0.993	（0.975 to 1.011)	lag13	0.981	(0.973 to 0.990)
	lag14	0.99	（0.973 to 1.007)	lag14	0.98	(0.972 to 0.988)
	lag15	0.985	（0.970 to 1.001)	lag15	0.979	(0.972 to 0.987)
	lag16	0.98	（0.965 to 0.994)	lag16	0.978	(0.971 to 0.985)
	lag17	0.973	（0.960 to 0.987)	lag17	0.978	(0.971 to 0.984)
	lag18	0.967	（0.954 to 0.980)	lag18	0.977	(0.971 to 0.983)
	lag19	0.961	（0.947 to 0.975)	lag19	0.976	(0.970 to 0.983)
	lag20	0.956	（0.941 to 0.971)	lag20	0.976	(0.969 to 0.984)
	lag21	0.952	（0.936 to 0.968)	lag21	0.976	(0.968 to 0.984)
	lag22	0.95	（0.934 to 0.967)	lag22	0.977	(0.968 to 0.985)
	lag23	0.951	（0.935 to 0.968)	lag23	0.977	(0.969 to 0.986)
	lag24	0.955	（0.939 to 0.971)	lag24	0.979	(0.971 to 0.987)
	lag25	0.962	（0.947 to 0.979)	lag25	0.98	(0.972 to 0.988)
	lag26	0.974	（0.955 to 0.994)	lag26	0.982	(0.973 to 0.992)
	lag27	0.99	（0.963 to 1.019)	lag27	0.985	(0.972 to 0.999)
	lag28	1.012	（0.971 to 1.055)	lag28	0.989	(0.969 to 1.009)
India				India
	lag7	1.014	（1.007 to 1.020)	lag7	1.019	(1.012 to 1.026)	17.5
	lag8	1.011	（1.006 to 1.016)	lag8	1.014	(1.009 to 1.018)
	lag9	1.009	（1.005 to 1.012)	lag9	1.009	(1.006 to 1.012)
	lag10	1.006	（1.004 to 1.009)	lag10	1.005	(1.003 to 1.008)
	lag11	1.004	（1.002 to 1.007)	lag11	1.002	(1.000 to 1.005)
	lag12	1.002	（1.000 to 1.005)	lag12	1	(0.997 to 1.002)
	lag13	1.001	（0.998 to 1.003)	lag13	0.998	(0.995 to 1.000)
	lag14	0.999	（0.997 to 1.001)	lag14	0.996	(0.994 to 0.999)
	lag15	0.998	（0.995 to 1.000)	lag15	0.995	(0.993 to 0.997)
	lag16	0.996	（0.994 to 0.999)	lag16	0.994	(0.992 to 0.996)
	lag17	0.995	（0.994 to 0.997)	lag17	0.994	(0.992 to 0.996)
	lag18	0.995	（0.993 to 0.997)	lag18	0.994	(0.992 to 0.996)
	lag19	0.994	（0.992 to 0.996)	lag19	0.994	(0.992 to 0.996)
	lag20	0.994	（0.992 to 0.996)	lag20	0.995	(0.992 to 0.997)
	lag21	0.994	（0.991 to 0.996)	lag21	0.995	(0.993 to 0.998)
	lag22	0.994	（0.991 to 0.997)	lag22	0.996	(0.993 to 0.998)
	lag23	0.994	（0.992 to 0.997)	lag23	0.996	(0.994 to 0.999)
	lag24	0.995	（0.993 to 0.997)	lag24	0.997	(0.995 to 0.999)
	lag25	0.996	（0.994 to 0.998)	lag25	0.997	(0.995 to 1.000)
	lag26	0.997	（0.995 to 1.000)	lag26	0.998	(0.995 to 1.001)
	lag27	0.999	（0.995 to 1.003)	lag27	0.998	(0.994 to 1.002)
	lag28	1.001	（0.995 to 1.007)	lag28	0.998	(0.992 to 1.004)
Israel				Israel
	lag7	0.904	（0.831 to 0.984)	lag7	1.007	(0.979 to 1.035)	14.5
	lag8	0.818	（0.761 to 0.880)	lag8	0.999	(0.980 to 1.018)
	lag9	0.751	（0.700 to 0.805)	lag9	0.992	(0.979 to 1.005)
	lag10	0.699	（0.649 to 0.752)	lag10	0.988	(0.977 to 0.998)
	lag11	0.659	（0.608 to 0.713)	lag11	0.984	(0.974 to 0.995)
	lag12	0.629	（0.577 to 0.685)	lag12	0.982	(0.971 to 0.993)
	lag13	0.607	（0.555 to 0.665)	lag13	0.981	(0.970 to 0.992)
	lag14	0.593	（0.540 to 0.651)	lag14	0.981	(0.970 to 0.992)
	lag15	0.585	（0.532 to 0.644)	lag15	0.982	(0.971 to 0.992)
	lag16	0.583	（0.530 to 0.641)	lag16	0.983	(0.973 to 0.993)
	lag17	0.586	（0.532 to 0.644)	lag17	0.985	(0.976 to 0.995)
	lag18	0.593	（0.540 to 0.651)	lag18	0.988	(0.978 to 0.997)
	lag19	0.605	（0.552 to 0.662)	lag19	0.991	(0.981 to 1.001)
	lag20	0.621	（0.568 to 0.678)	lag20	0.994	(0.983 to 1.005)
	lag21	0.64	（0.589 to 0.697)	lag21	0.998	(0.986 to 1.009)
	lag22	0.664	（0.613 to 0.720)	lag22	1.001	(0.989 to 1.013)
	lag23	0.692	（0.641 to 0.747)	lag23	1.005	(0.992 to 1.017)
	lag24	0.723	（0.673 to 0.777)	lag24	1.008	(0.995 to 1.020)
	lag25	0.758	（0.707 to 0.812)	lag25	1.011	(0.997 to 1.024)
	lag26	0.795	（0.744 to 0.851)	lag26	1.013	(0.997 to 1.030)
	lag27	0.836	（0.780 to 0.897)	lag27	1.015	(0.993 to 1.037)
	lag28	0.879	（0.813 to 0.951)	lag28	1.016	(0.985 to 1.047)
Japan				japan
	lag7	1.023	（0.992 to 1.055)	lag7	0.911	(0.848 to 0.978)	9.5
	lag8	1.005	（0.984 to 1.026)	lag8	0.92	(0.878 to 0.964)
	lag9	0.991	（0.977 to 1.006)	lag9	0.928	(0.899 to 0.958)
	lag10	0.983	（0.971 to 0.994)	lag10	0.935	(0.911 to 0.959)
	lag11	0.978	（0.966 to 0.989)	lag11	0.941	(0.916 to 0.966)
	lag12	0.976	（0.965 to 0.988)	lag12	0.946	(0.920 to 0.972)
	lag13	0.978	（0.966 to 0.990)	lag13	0.95	(0.924 to 0.976)
	lag14	0.981	（0.970 to 0.993)	lag14	0.953	(0.929 to 0.977)
	lag15	0.987	（0.976 to 0.997)	lag15	0.955	(0.934 to 0.976)
	lag16	0.993	（0.984 to 1.002)	lag16	0.956	(0.938 to 0.975)
	lag17	1.001	（0.993 to 1.009)	lag17	0.957	(0.940 to 0.974)
	lag18	1.009	（1.001 to 1.017)	lag18	0.957	(0.939 to 0.976)
	lag19	1.017	（1.008 to 1.025)	lag19	0.957	(0.936 to 0.978)
	lag20	1.024	（1.014 to 1.034)	lag20	0.956	(0.931 to 0.981)
	lag21	1.03	（1.018 to 1.041)	lag21	0.954	(0.927 to 0.982)
	lag22	1.034	（1.022 to 1.046)	lag22	0.952	(0.925 to 0.981)
	lag23	1.036	（1.024 to 1.048)	lag23	0.95	(0.924 to 0.978)
	lag24	1.035	（1.024 to 1.046)	lag24	0.948	(0.924 to 0.973)
	lag25	1.031	（1.020 to 1.042)	lag25	0.945	(0.923 to 0.968)
	lag26	1.023	（1.010 to 1.036)	lag26	0.943	(0.915 to 0.972)
	lag27	1.011	（0.992 to 1.029)	lag27	0.94	(0.896 to 0.986)
	lag28	0.994	（0.966 to 1.022)	lag28	0.937	(0.870 to 1.010)
Singapore				Singapore
	lag7	0.97	（0.916 to 1.026)	lag7	0.97	(0.916 to 1.026)	15
	lag8	0.939	（0.902 to 0.979)	lag8	0.939	(0.902 to 0.979)
	lag9	0.916	（0.887 to 0.945)	lag9	0.916	(0.887 to 0.945)
	lag10	0.898	（0.873 to 0.923)	lag10	0.898	(0.873 to 0.923)
	lag11	0.884	（0.861 to 0.908)	lag11	0.884	(0.861 to 0.908)
	lag12	0.875	（0.853 to 0.898)	lag12	0.875	(0.853 to 0.898)
	lag13	0.869	（0.848 to 0.892)	lag13	0.869	(0.848 to 0.892)
	lag14	0.867	（0.847 to 0.888)	lag14	0.867	(0.847 to 0.888)
	lag15	0.867	（0.848 to 0.886)	lag15	0.867	(0.848 to 0.886)
	lag16	0.87	（0.852 to 0.888)	lag16	0.87	(0.852 to 0.888)
	lag17	0.874	（0.857 to 0.892)	lag17	0.874	(0.857 to 0.892)
	lag18	0.88	（0.862 to 0.898)	lag18	0.88	(0.862 to 0.898)
	lag19	0.887	（0.867 to 0.907)	lag19	0.887	(0.867 to 0.907)
	lag20	0.894	（0.872 to 0.917)	lag20	0.894	(0.872 to 0.917)
	lag21	0.902	（0.879 to 0.927)	lag21	0.902	(0.879 to 0.927)
	lag22	0.91	（0.886 to 0.935)	lag22	0.91	(0.886 to 0.935)
	lag23	0.917	（0.893 to 0.942)	lag23	0.917	(0.893 to 0.942)
	lag24	0.923	（0.900 to 0.947)	lag24	0.923	(0.900 to 0.947)
	lag25	0.928	（0.905 to 0.951)	lag25	0.928	(0.905 to 0.951)
	lag26	0.931	（0.904 to 0.958)	lag26	0.931	(0.904 to 0.958)
	lag27	0.931	（0.894 to 0.969)	lag27	0.931	(0.894 to 0.969)
	lag28	0.928	（0.875 to 0.985)	lag28	0.928	(0.875 to 0.985)
South Korea				SK
	lag7	0.8	（0.656 to 0.976)	lag7	0.943	(0.860 to 1.034)	10.5
	lag8	0.782	（0.667 to 0.918)	lag8	0.931	(0.869 to 0.997)
	lag9	0.773	（0.672 to 0.888)	lag9	0.922	(0.872 to 0.975)
	lag10	0.77	（0.675 to 0.878)	lag10	0.918	(0.873 to 0.965)
	lag11	0.774	（0.681 to 0.879)	lag11	0.916	(0.873 to 0.961)
	lag12	0.783	（0.691 to 0.887)	lag12	0.917	(0.875 to 0.962)
	lag13	0.797	（0.706 to 0.900)	lag13	0.922	(0.880 to 0.965)
	lag14	0.816	（0.728 to 0.915)	lag14	0.928	(0.889 to 0.970)
	lag15	0.84	（0.754 to 0.935)	lag15	0.938	(0.900 to 0.977)
	lag16	0.867	（0.784 to 0.959)	lag16	0.949	(0.913 to 0.986)
	lag17	0.898	（0.816 to 0.988)	lag17	0.962	(0.928 to 0.999)
	lag18	0.932	（0.849 to 1.022)	lag18	0.978	(0.943 to 1.015)
	lag19	0.968	（0.882 to 1.062)	lag19	0.995	(0.958 to 1.034)
	lag20	1.005	（0.915 to 1.105)	lag20	1.014	(0.973 to 1.056)
	lag21	1.044	（0.949 to 1.149)	lag21	1.034	(0.991 to 1.080)
	lag22	1.082	（0.985 to 1.189)	lag22	1.056	(1.010 to 1.104)
	lag23	1.119	（1.023 to 1.223)	lag23	1.078	(1.031 to 1.127)
	lag24	1.153	（1.061 to 1.252)	lag24	1.101	(1.054 to 1.151)
	lag25	1.183	（1.094 to 1.279)	lag25	1.125	(1.077 to 1.176)
	lag26	1.208	（1.105 to 1.320)	lag26	1.15	(1.095 to 1.207)
	lag27	1.226	（1.082 to 1.388)	lag27	1.174	(1.103 to 1.249)
	lag28	1.235	（1.028 to 1.484)	lag28	1.198	(1.099 to 1.305)
the United Kingdom				UK
	lag7	0.943	（0.885 to 1.004)	lag7	0.995	(0.962 to 1.029)	15
	lag8	0.943	（0.897 to 0.992)	lag8	0.986	(0.962 to 1.010)
	lag9	0.942	（0.902 to 0.984)	lag9	0.979	(0.960 to 0.998)
	lag10	0.941	（0.903 to 0.979)	lag10	0.975	(0.958 to 0.992)
	lag11	0.938	（0.901 to 0.976)	lag11	0.973	(0.957 to 0.989)
	lag12	0.934	（0.898 to 0.972)	lag12	0.973	(0.957 to 0.989)
	lag13	0.931	（0.895 to 0.968)	lag13	0.974	(0.959 to 0.990)
	lag14	0.927	（0.893 to 0.963)	lag14	0.977	(0.962 to 0.992)
	lag15	0.924	（0.890 to 0.958)	lag15	0.981	(0.967 to 0.996)
	lag16	0.921	（0.888 to 0.954)	lag16	0.986	(0.972 to 1.000)
	lag17	0.918	（0.887 to 0.951)	lag17	0.991	(0.978 to 1.004)
	lag18	0.917	（0.885 to 0.950)	lag18	0.996	(0.983 to 1.010)
	lag19	0.916	（0.884 to 0.950)	lag19	1.001	(0.987 to 1.015)
	lag20	0.917	（0.884 to 0.952)	lag20	1.006	(0.991 to 1.021)
	lag21	0.92	（0.886 to 0.955)	lag21	1.01	(0.994 to 1.026)
	lag22	0.925	（0.891 to 0.960)	lag22	1.013	(0.997 to 1.029)
	lag23	0.932	（0.898 to 0.966)	lag23	1.014	(0.998 to 1.031)
	lag24	0.941	（0.908 to 0.974)	lag24	1.014	(0.998 to 1.030)
	lag25	0.953	（0.921 to 0.986)	lag25	1.012	(0.996 to 1.028)
	lag26	0.968	（0.933 to 1.004)	lag26	1.008	(0.989 to 1.026)
	lag27	0.987	（0.944 to 1.032)	lag27	1.001	(0.977 to 1.025)
	lag28	1.01	（0.951 to 1.072)	lag28	0.991	(0.959 to 1.024)
the United States				US
	lag7	0.955	（0.932 to 0.979)	lag7	0.955	(0.932 to 0.979)	7
	lag8	0.969	（0.953 to 0.986)	lag8	0.969	(0.953 to 0.986)
	lag9	0.98	（0.967 to 0.992)	lag9	0.98	(0.967 to 0.992)
	lag10	0.987	（0.977 to 0.998)	lag10	0.987	(0.977 to 0.998)
	lag11	0.992	（0.982 to 1.003)	lag11	0.992	(0.982 to 1.003)
	lag12	0.995	（0.985 to 1.005)	lag12	0.995	(0.985 to 1.005)
	lag13	0.996	（0.986 to 1.005)	lag13	0.996	(0.986 to 1.005)
	lag14	0.995	（0.986 to 1.003)	lag14	0.995	(0.986 to 1.003)
	lag15	0.992	（0.984 to 1.000)	lag15	0.992	(0.984 to 1.000)
	lag16	0.989	（0.982 to 0.996)	lag16	0.989	(0.982 to 0.996)
	lag17	0.986	（0.979 to 0.992)	lag17	0.986	(0.979 to 0.992)
	lag18	0.982	（0.975 to 0.989)	lag18	0.982	(0.975 to 0.989)
	lag19	0.979	（0.971 to 0.987)	lag19	0.979	(0.971 to 0.987)
	lag20	0.976	（0.968 to 0.985)	lag20	0.976	(0.968 to 0.985)
	lag21	0.975	（0.965 to 0.984)	lag21	0.975	(0.965 to 0.984)
	lag22	0.975	（0.965 to 0.984)	lag22	0.975	(0.965 to 0.984)
	lag23	0.976	（0.967 to 0.986)	lag23	0.976	(0.967 to 0.986)
	lag24	0.98	（0.971 to 0.990)	lag24	0.98	(0.971 to 0.990)
	lag25	0.986	（0.976 to 0.997)	lag25	0.986	(0.976 to 0.997)
	lag26	0.996	（0.983 to 1.009)	lag26	0.996	(0.983 to 1.009)
	lag27	1.009	（0.990 to 1.028)	lag27	1.009	(0.990 to 1.028)
	lag28	1.025	（0.997 to 1.054)	lag28	1.025	(0.997 to 1.054)
